# Supplementary material for: Cerebellar Long Noncoding RNA Expression Profile in a Niemann-Pick C Disease Mouse Model
Source: Mol Neurobiol. 2021 Aug 19;58(11):5826–36. doi: 10.1007/s12035-021-02526-3 (PMC8599378; doi:10.1007/s12035-021-02526-3)
Supplement: Supplementary file 2 — Supplementary file2 (XLSX 180 KB) [file 12035_2021_2526_MOESM2_ESM.xlsx]

## Sheet: Sheet1
Table S3. LncRNA/mRNA transcripts co-expression networks
lncRNA_id	GeneID	cor	p_value	Symbol
ENSMUST00000131791	ENSMUSG00000039146	-0.99969	1.43788e-07	Ifi44l
MSTRG.19011.1	ENSMUSG00000019832	-0.999059	1.32859e-06	Rab32
ENSMUST00000155729	ENSMUSG00000030798	-0.998965	1.60482e-06	Cd37
ENSMUST00000150239	ENSMUSG00000028793	-0.998335	4.15489e-06	Rnf19b
ENSMUST00000222813	ENSMUSG00000079598	-0.997973	6.1608e-06	Clec2l
ENSMUST00000139218	ENSMUSG00000001123	-0.997736	7.68148e-06	Lgals9
ENSMUST00000146655	ENSMUSG00000015568	-0.997729	7.72749e-06	Lpl
ENSMUST00000150239	ENSMUSG00000004630	-0.997707	7.88319e-06	Pcp2
ENSMUST00000150239	ENSMUSG00000030350	-0.997687	8.01778e-06	Prmt8
ENSMUST00000130421	ENSMUSG00000030303	-0.997673	8.11431e-06	Far2
ENSMUST00000150239	ENSMUSG00000030302	-0.997653	8.25859e-06	Atp2b2
ENSMUST00000224036	ENSMUSG00000091511	-0.997492	9.42682e-06	Vmn2r87
ENSMUST00000159882	ENSMUSG00000004446	-0.997334	1.06503e-05	Bid
MSTRG.19011.1	ENSMUSG00000020120	-0.997286	1.10416e-05	Plek
ENSMUST00000159882	ENSMUSG00000040751	-0.997219	1.15878e-05	Lat2
ENSMUST00000144796	ENSMUSG00000055865	-0.997077	1.2802e-05	Tafa3
ENSMUST00000146254	ENSMUSG00000071341	-0.997067	1.28952e-05	Egr4
ENSMUST00000224036	ENSMUSG00000078853	-0.996993	1.35536e-05	Igtp
ENSMUST00000156418	ENSMUSG00000015947	-0.99692	1.42105e-05	Fcgr1
ENSMUST00000201831	ENSMUSG00000005357	-0.996331	2.01714e-05	Slc1a6
ENSMUST00000155729	ENSMUSG00000096629	-0.996301	2.05025e-05	Gm3383
ENSMUST00000150330	ENSMUSG00000035778	-0.996089	2.29184e-05	Ggta1
ENSMUST00000128836	ENSMUSG00000002565	-0.996052	2.33447e-05	Scin
MSTRG.19011.1	ENSMUSG00000026395	-0.996029	2.36246e-05	Ptprc
MSTRG.6130.1	ENSMUSG00000073542	-0.995891	2.52894e-05	Cep76
ENSMUST00000156678	ENSMUSG00000022353	-0.995861	2.56624e-05	Mtss1
ENSMUST00000153387	ENSMUSG00000027322	-0.99586	2.56707e-05	Siglec1
MSTRG.19011.1	ENSMUSG00000079419	-0.995858	2.57019e-05	Ms4a6c
MSTRG.19011.1	ENSMUSG00000058163	-0.995804	2.63677e-05	Gm5431
ENSMUST00000128663	ENSMUSG00000046178	-0.995725	2.73741e-05	Nxph1
MSTRG.6130.1	ENSMUSG00000043289	-0.995718	2.74651e-05	Mei4
ENSMUST00000128121	ENSMUSG00000028362	-0.995691	2.78171e-05	Tnfsf8
ENSMUST00000150367	ENSMUSG00000031448	-0.995666	2.81307e-05	Adprhl1
ENSMUST00000093950	ENSMUSG00000079598	-0.995623	2.86951e-05	Clec2l
ENSMUST00000128121	ENSMUSG00000029798	-0.995603	2.89642e-05	Herc6
ENSMUST00000181447	ENSMUSG00000047361	-0.99558	2.9258e-05	Gm973
ENSMUST00000156418	ENSMUSG00000030921	-0.995459	3.08788e-05	Trim30a
ENSMUST00000153387	ENSMUSG00000078920	-0.995408	3.15783e-05	Ifi47
ENSMUST00000141372	ENSMUSG00000017417	-0.995318	3.28291e-05	Plxdc1
ENSMUST00000131791	ENSMUSG00000044258	-0.995269	3.35175e-05	Ctla2a
ENSMUST00000228840	ENSMUSG00000024413	-0.995262	3.36215e-05	Npc1
MSTRG.6130.1	ENSMUSG00000041261	-0.995234	3.40175e-05	Car8
ENSMUST00000159882	ENSMUSG00000060791	-0.995197	3.45466e-05	Gmfg
ENSMUST00000156477	ENSMUSG00000040693	-0.995073	3.63495e-05	Slco4c1
ENSMUST00000156418	ENSMUSG00000044703	-0.995008	3.73241e-05	Phf11a
MSTRG.6130.1	ENSMUSG00000022237	-0.99495	3.81943e-05	Ankrd33b
ENSMUST00000129661	ENSMUSG00000055172	-0.994899	3.89676e-05	C1ra
ENSMUST00000181808	ENSMUSG00000044258	-0.994835	3.99445e-05	Ctla2a
ENSMUST00000138576	ENSMUSG00000062252	-0.994805	4.04182e-05	Lhfpl5
ENSMUST00000150239	ENSMUSG00000030137	-0.994768	4.09819e-05	Tuba8
ENSMUST00000138576	ENSMUSG00000021680	-0.994768	4.09841e-05	Crhbp
MSTRG.19011.1	ENSMUSG00000018774	-0.994764	4.10541e-05	Cd68
ENSMUST00000196946	ENSMUSG00000062252	-0.994723	4.16988e-05	Lhfpl5
ENSMUST00000195326	ENSMUSG00000048616	-0.994676	4.24374e-05	Nog
MSTRG.6130.1	ENSMUSG00000026655	-0.994642	4.29927e-05	Fam107b
MSTRG.13285.1	ENSMUSG00000024084	-0.994504	4.52253e-05	Qpct
ENSMUST00000138670	ENSMUSG00000030798	-0.994394	4.70579e-05	Cd37
ENSMUST00000128121	ENSMUSG00000047810	-0.994333	4.80798e-05	Ccdc88b
ENSMUST00000150239	ENSMUSG00000025477	-0.994287	4.886e-05	Inpp5a
ENSMUST00000139218	ENSMUSG00000030745	-0.994282	4.89425e-05	Il21r
ENSMUST00000150239	ENSMUSG00000045246	-0.99426	4.93341e-05	Kcng4
MSTRG.19011.1	ENSMUSG00000059326	-0.994216	5.00851e-05	Csf2ra
ENSMUST00000150239	ENSMUSG00000034265	-0.994151	5.12189e-05	Zdhhc14
ENSMUST00000150239	ENSMUSG00000051067	-0.99413	5.1592e-05	Lingo3
ENSMUST00000205598	ENSMUSG00000035778	-0.994123	5.16991e-05	Ggta1
ENSMUST00000129661	ENSMUSG00000089942	-0.994093	5.22371e-05	Pira2
MSTRG.19011.1	ENSMUSG00000015355	-0.994033	5.33e-05	Cd48
MSTRG.19011.1	ENSMUSG00000024210	-0.994014	5.36433e-05	Ip6k3
ENSMUST00000129661	ENSMUSG00000028362	-0.994	5.38937e-05	Tnfsf8
MSTRG.19011.1	ENSMUSG00000000290	-0.993905	5.5619e-05	Itgb2
ENSMUST00000156418	ENSMUSG00000034855	-0.993856	5.65093e-05	Cxcl10
ENSMUST00000131202	ENSMUSG00000057058	-0.993851	5.65988e-05	Skap1
MSTRG.19011.1	ENSMUSG00000068220	-0.993847	5.668e-05	Lgals1
ENSMUST00000166109	ENSMUSG00000079598	-0.99378	5.79119e-05	Clec2l
MSTRG.6130.1	ENSMUSG00000002930	-0.993631	6.07201e-05	Ppp1r17
ENSMUST00000150239	ENSMUSG00000020788	-0.993612	6.10729e-05	Atp2a3
MSTRG.19011.1	ENSMUSG00000030789	-0.993612	6.10743e-05	Itgax
ENSMUST00000224036	ENSMUSG00000036334	-0.993564	6.20084e-05	Igsf10
MSTRG.6130.1	ENSMUSG00000028222	-0.993559	6.21027e-05	Calb1
ENSMUST00000129246	ENSMUSG00000056501	-0.993486	6.35052e-05	Cebpb
ENSMUST00000138670	ENSMUSG00000028494	-0.993449	6.42271e-05	Plin2
ENSMUST00000224036	ENSMUSG00000002325	-0.993352	6.61416e-05	Irf9
MSTRG.19011.1	ENSMUSG00000018920	-0.993327	6.66504e-05	Cxcl16
MSTRG.19011.1	ENSMUSG00000024737	-0.993226	6.8672e-05	Slc15a3
ENSMUST00000138670	ENSMUSG00000031101	-0.993221	6.8776e-05	Sash3
ENSMUST00000129661	ENSMUSG00000056215	-0.993111	7.10315e-05	Lrguk
MSTRG.19011.1	ENSMUSG00000006519	-0.99304	7.24989e-05	Cyba
ENSMUST00000031975	ENSMUSG00000091519	-0.993015	7.30252e-05	Skor2
ENSMUST00000138670	ENSMUSG00000015947	-0.993012	7.30751e-05	Fcgr1
MSTRG.13285.1	ENSMUSG00000021070	-0.992997	7.33905e-05	Bdkrb2
ENSMUST00000128121	ENSMUSG00000015568	-0.992994	7.34645e-05	Lpl
ENSMUST00000138670	ENSMUSG00000042622	-0.992906	7.53157e-05	Maff
ENSMUST00000156418	ENSMUSG00000089942	-0.992901	7.54063e-05	Pira2
MSTRG.19011.1	ENSMUSG00000046805	-0.992898	7.5487e-05	Mpeg1
ENSMUST00000150239	ENSMUSG00000020151	-0.992877	7.59201e-05	Ptprr
ENSMUST00000129661	ENSMUSG00000030921	-0.992825	7.70363e-05	Trim30a
ENSMUST00000196946	ENSMUSG00000001333	-0.992787	7.78519e-05	Sync
ENSMUST00000183144	ENSMUSG00000026976	-0.992765	7.83379e-05	Pax8
MSTRG.19011.1	ENSMUSG00000026358	-0.992684	8.00937e-05	Rgs1
MSTRG.13285.1	ENSMUSG00000036334	-0.992669	8.04093e-05	Igsf10
ENSMUST00000093950	ENSMUSG00000070730	-0.992662	8.05756e-05	Rmdn3
ENSMUST00000150239	ENSMUSG00000042671	-0.992642	8.10142e-05	Rgs8
ENSMUST00000156477	ENSMUSG00000020901	-0.992616	8.15851e-05	Pik3r5
ENSMUST00000155384	ENSMUSG00000019987	-0.992607	8.17774e-05	Arg1
MSTRG.19011.1	ENSMUSG00000078945	-0.992582	8.23428e-05	Naip2
MSTRG.1090.2	ENSMUSG00000018698	-0.992552	8.30098e-05	Lhx1
ENSMUST00000197378	ENSMUSG00000036452	-0.992476	8.47022e-05	Arhgap26
ENSMUST00000201831	ENSMUSG00000067889	-0.99246	8.50597e-05	Sptbn2
MSTRG.19011.1	ENSMUSG00000032530	-0.992453	8.52146e-05	Lyzl4
ENSMUST00000224036	ENSMUSG00000037411	-0.992446	8.53698e-05	Serpine1
ENSMUST00000160932	ENSMUSG00000044258	-0.992431	8.57177e-05	Ctla2a
ENSMUST00000141372	ENSMUSG00000038860	-0.992426	8.58405e-05	Garnl3
ENSMUST00000189828	ENSMUSG00000030592	-0.99237	8.7103e-05	Ryr1
ENSMUST00000224036	ENSMUSG00000031165	-0.992327	8.80756e-05	Was
MSTRG.19011.1	ENSMUSG00000004266	-0.99232	8.82544e-05	Ptpn6
ENSMUST00000195326	ENSMUSG00000024413	-0.992287	8.90073e-05	Npc1
MSTRG.19011.1	ENSMUSG00000039691	-0.992224	9.04739e-05	Tspan10
MSTRG.19011.1	ENSMUSG00000038642	-0.992206	9.08736e-05	Ctss
ENSMUST00000155729	ENSMUSG00000042282	-0.992156	9.2051e-05	Gucy2f
MSTRG.19011.1	ENSMUSG00000001751	-0.992143	9.2351e-05	Naglu
ENSMUST00000224036	ENSMUSG00000024553	-0.992141	9.23955e-05	Galr1
ENSMUST00000236857	ENSMUSG00000001123	-0.992118	9.29417e-05	Lgals9
ENSMUST00000209402	ENSMUSG00000031448	-0.992087	9.36656e-05	Adprhl1
ENSMUST00000169175	ENSMUSG00000057715	-0.992038	9.48373e-05	A830018L16Rik
ENSMUST00000128663	ENSMUSG00000031659	-0.992019	9.52964e-05	Adcy7
ENSMUST00000156477	ENSMUSG00000079362	-0.992016	9.53713e-05	Gm43302
ENSMUST00000156418	ENSMUSG00000047810	-0.992001	9.57255e-05	Ccdc88b
MSTRG.13285.1	ENSMUSG00000047361	-0.991996	9.58419e-05	Gm973
MSTRG.6130.1	ENSMUSG00000026094	-0.991992	9.59342e-05	Stk17b
MSTRG.19011.1	ENSMUSG00000026480	-0.99196	9.67089e-05	Ncf2
MSTRG.13285.1	ENSMUSG00000040483	-0.991958	9.67428e-05	Xaf1
ENSMUST00000138670	ENSMUSG00000016496	-0.991952	9.68983e-05	Cd274
ENSMUST00000138670	ENSMUSG00000030921	-0.991937	9.7249e-05	Trim30a
ENSMUST00000138670	ENSMUSG00000089942	-0.991903	9.80879e-05	Pira2
ENSMUST00000153387	ENSMUSG00000026564	-0.991896	9.82423e-05	Dusp27
ENSMUST00000131025	ENSMUSG00000028943	-0.991801	0.000100559	Espn
ENSMUST00000128663	ENSMUSG00000051136	-0.991799	0.000100621	Ghsr
ENSMUST00000126306	ENSMUSG00000036766	-0.991795	0.000100714	Dner
ENSMUST00000181447	ENSMUSG00000042282	-0.99174	0.000102055	Gucy2f
ENSMUST00000159882	ENSMUSG00000096606	-0.991723	0.000102489	Tpbgl
ENSMUST00000159882	ENSMUSG00000018654	-0.991663	0.000103971	Ikzf1
ENSMUST00000138670	ENSMUSG00000040693	-0.991618	0.000105088	Slco4c1
ENSMUST00000034299	ENSMUSG00000028943	-0.99159	0.000105804	Espn
MSTRG.19011.1	ENSMUSG00000005142	-0.991588	0.000105837	Man2b1
ENSMUST00000224036	ENSMUSG00000060791	-0.991583	0.000105963	Gmfg
MSTRG.13285.1	ENSMUSG00000060791	-0.991519	0.000107593	Gmfg
MSTRG.19011.1	ENSMUSG00000016458	-0.991496	0.00010818	Wt1
ENSMUST00000159882	ENSMUSG00000026247	-0.991489	0.000108345	Ecel1
MSTRG.19011.1	ENSMUSG00000004707	-0.991486	0.000108436	Ly9
MSTRG.19011.1	ENSMUSG00000023992	-0.991456	0.000109181	Trem2
MSTRG.19011.1	ENSMUSG00000020143	-0.99145	0.000109333	Dock2
ENSMUST00000138670	ENSMUSG00000042282	-0.991447	0.000109415	Gucy2f
ENSMUST00000201831	ENSMUSG00000047842	-0.991412	0.000110315	Diras2
MSTRG.19011.1	ENSMUSG00000060802	-0.991383	0.000111055	B2m
ENSMUST00000156477	ENSMUSG00000028989	-0.991375	0.000111269	Angptl7
ENSMUST00000128663	ENSMUSG00000085925	-0.991375	0.000111276	Rtl1
MSTRG.19011.1	ENSMUSG00000073489	-0.991364	0.000111556	Ifi204
ENSMUST00000126306	ENSMUSG00000030351	-0.991348	0.000111952	Tspan11
MSTRG.20510.3	ENSMUSG00000040483	-0.991298	0.00011326	Xaf1
ENSMUST00000150239	ENSMUSG00000034765	-0.991296	0.000113309	Dusp5
ENSMUST00000150239	ENSMUSG00000003573	-0.991276	0.000113825	Homer3
ENSMUST00000138670	ENSMUSG00000020573	-0.991251	0.000114476	Pik3cg
MSTRG.19011.1	ENSMUSG00000049723	-0.991246	0.000114607	Mmp12
ENSMUST00000159882	ENSMUSG00000038151	-0.991245	0.000114627	Prdm1
MSTRG.19011.1	ENSMUSG00000064267	-0.991093	0.000118642	Hvcn1
ENSMUST00000153387	ENSMUSG00000022952	-0.991045	0.000119927	Runx1
ENSMUST00000236857	ENSMUSG00000030745	-0.991016	0.000120715	Il21r
ENSMUST00000147685	ENSMUSG00000031448	-0.990934	0.000122925	Adprhl1
ENSMUST00000153387	ENSMUSG00000069793	-0.990885	0.000124242	Slfn9
ENSMUST00000150239	ENSMUSG00000025739	-0.990875	0.000124528	Gng13
MSTRG.15756.2	ENSMUSG00000046178	-0.990873	0.000124565	Nxph1
MSTRG.19011.1	ENSMUSG00000038147	-0.990865	0.000124796	Cd84
ENSMUST00000129661	ENSMUSG00000047810	-0.990841	0.000125437	Ccdc88b
ENSMUST00000128121	ENSMUSG00000030921	-0.990835	0.000125604	Trim30a
ENSMUST00000174093	ENSMUSG00000054400	-0.99082	0.000126027	Cklf
ENSMUST00000160770	ENSMUSG00000021943	-0.990813	0.00012621	Gdf10
ENSMUST00000191663	ENSMUSG00000028943	-0.990797	0.000126665	Espn
ENSMUST00000155729	ENSMUSG00000094825	-0.990774	0.000127283	Gm3194
ENSMUST00000129661	ENSMUSG00000067212	-0.990754	0.000127849	H2-T23
ENSMUST00000129661	ENSMUSG00000030124	-0.990697	0.000129404	Lag3
ENSMUST00000190020	ENSMUSG00000008845	-0.99069	0.000129606	Cd163
MSTRG.20510.3	ENSMUSG00000051136	-0.990678	0.000129938	Ghsr
ENSMUST00000147685	ENSMUSG00000037754	-0.990616	0.000131682	Ppp1r16b
ENSMUST00000126306	ENSMUSG00000037754	-0.990595	0.000132268	Ppp1r16b
ENSMUST00000131940	ENSMUSG00000026305	-0.990592	0.000132363	Lrrfip1
MSTRG.19011.1	ENSMUSG00000035697	-0.990556	0.000133366	Arhgap45
MSTRG.20510.3	ENSMUSG00000031659	-0.990509	0.000134702	Adcy7
MSTRG.19011.1	ENSMUSG00000043157	-0.990476	0.000135628	Arl11
ENSMUST00000129246	ENSMUSG00000039728	-0.990386	0.000138207	Slc6a5
MSTRG.19011.1	ENSMUSG00000069792	-0.990358	0.000139014	Wfdc17
ENSMUST00000166109	ENSMUSG00000028943	-0.990315	0.000140257	Espn
ENSMUST00000126306	ENSMUSG00000053930	-0.990291	0.000140951	Shisa6
ENSMUST00000156418	ENSMUSG00000042622	-0.990233	0.000142638	Maff
MSTRG.20510.3	ENSMUSG00000026247	-0.99016	0.000144773	Ecel1
ENSMUST00000189828	ENSMUSG00000031883	-0.990146	0.000145183	Car7
ENSMUST00000153387	ENSMUSG00000071715	-0.990144	0.000145239	Ncf4
MSTRG.13285.1	ENSMUSG00000004446	-0.990133	0.000145553	Bid
MSTRG.20510.3	ENSMUSG00000046178	-0.99012	0.000145942	Nxph1
MSTRG.1090.2	ENSMUSG00000031448	-0.990088	0.000146893	Adprhl1
ENSMUST00000138670	ENSMUSG00000056215	-0.990075	0.000147271	Lrguk
ENSMUST00000138576	ENSMUSG00000050967	-0.990039	0.000148348	Creg2
ENSMUST00000084276	ENSMUSG00000031995	-0.99002	0.000148906	St14
ENSMUST00000156418	ENSMUSG00000094103	-0.989995	0.000149655	1700047I17Rik2
ENSMUST00000196946	ENSMUSG00000094825	-0.989925	0.000151741	Gm3194
ENSMUST00000131791	ENSMUSG00000075588	-0.989915	0.000152048	Hoxb2
MSTRG.19011.1	ENSMUSG00000036896	-0.989902	0.000152441	C1qc
MSTRG.15756.2	ENSMUSG00000047361	-0.98988	0.000153112	Gm973
ENSMUST00000126306	ENSMUSG00000019312	-0.989877	0.000153181	Grb7
ENSMUST00000128836	ENSMUSG00000021943	-0.98987	0.00015341	Gdf10
MSTRG.19011.1	ENSMUSG00000025351	-0.989859	0.000153725	Cd63
ENSMUST00000156418	ENSMUSG00000056880	-0.989857	0.000153808	Gadl1
ENSMUST00000131202	ENSMUSG00000001333	-0.989828	0.000154667	Sync
ENSMUST00000159882	ENSMUSG00000028167	-0.989786	0.000155959	Bdh2
ENSMUST00000150239	ENSMUSG00000027296	-0.989773	0.000156351	Itpka
MSTRG.6130.1	ENSMUSG00000030102	-0.989753	0.000156974	Itpr1
ENSMUST00000150239	ENSMUSG00000042978	-0.989742	0.000157298	Sbk1
ENSMUST00000129661	ENSMUSG00000036353	-0.989726	0.000157789	P2ry12
ENSMUST00000156418	ENSMUSG00000039146	-0.989723	0.000157874	Ifi44l
ENSMUST00000156418	ENSMUSG00000055172	-0.989721	0.000157954	C1ra
ENSMUST00000138670	ENSMUSG00000028989	-0.989685	0.000159052	Angptl7
ENSMUST00000169175	ENSMUSG00000057058	-0.989598	0.000161743	Skap1
MSTRG.20510.3	ENSMUSG00000004446	-0.989598	0.000161754	Bid
MSTRG.19011.1	ENSMUSG00000041515	-0.98957	0.000162601	Irf8
ENSMUST00000150239	ENSMUSG00000020848	-0.989527	0.000163966	Doc2b
ENSMUST00000128836	ENSMUSG00000022353	-0.989495	0.000164961	Mtss1
ENSMUST00000156477	ENSMUSG00000061232	-0.989433	0.000166898	H2-K1
ENSMUST00000156418	ENSMUSG00000000982	-0.98943	0.000167009	Ccl3
MSTRG.19011.1	ENSMUSG00000024300	-0.989418	0.000167385	Myo1f
ENSMUST00000129661	ENSMUSG00000048865	-0.989389	0.000168297	Arhgap30
ENSMUST00000129661	ENSMUSG00000000982	-0.989367	0.00016899	Ccl3
ENSMUST00000138670	ENSMUSG00000056880	-0.989299	0.000171166	Gadl1
ENSMUST00000138576	ENSMUSG00000036218	-0.989249	0.000172762	Pdzrn4
ENSMUST00000017077	ENSMUSG00000026383	-0.989232	0.000173296	Epb41l5
ENSMUST00000235045	ENSMUSG00000002565	-0.989214	0.00017389	Scin
ENSMUST00000228840	ENSMUSG00000048616	-0.989183	0.000174863	Nog
ENSMUST00000156477	ENSMUSG00000022357	-0.989163	0.000175532	Klhl38
ENSMUST00000146655	ENSMUSG00000056501	-0.989147	0.000176027	Cebpb
MSTRG.6130.1	ENSMUSG00000024347	-0.989142	0.000176193	Psd2
MSTRG.19011.1	ENSMUSG00000021624	-0.989118	0.000176995	Cd180
MSTRG.19011.1	ENSMUSG00000044468	-0.989112	0.00017717	Tent5c
ENSMUST00000221818	ENSMUSG00000018698	-0.989103	0.000177476	Lhx1
ENSMUST00000201831	ENSMUSG00000021943	-0.98908	0.000178228	Gdf10
ENSMUST00000129661	ENSMUSG00000034855	-0.988988	0.000181214	Cxcl10
ENSMUST00000141372	ENSMUSG00000025207	-0.988936	0.00018295	Sema4g
MSTRG.13285.1	ENSMUSG00000038151	-0.988931	0.000183119	Prdm1
MSTRG.13285.1	ENSMUSG00000036218	-0.988927	0.000183223	Pdzrn4
ENSMUST00000156418	ENSMUSG00000028362	-0.988925	0.00018332	Tnfsf8
ENSMUST00000153387	ENSMUSG00000079362	-0.988879	0.000184832	Gm43302
ENSMUST00000156418	ENSMUSG00000051506	-0.988879	0.000184842	Wdfy4
ENSMUST00000131202	ENSMUSG00000066800	-0.988866	0.000185274	Rnasel
ENSMUST00000224036	ENSMUSG00000036908	-0.988852	0.000185729	Unc93b1
ENSMUST00000150239	ENSMUSG00000043144	-0.988828	0.000186516	Aqp6
ENSMUST00000159882	ENSMUSG00000031659	-0.988745	0.000189303	Adcy7
ENSMUST00000201831	ENSMUSG00000039662	-0.988715	0.000190311	Icmt
ENSMUST00000131791	ENSMUSG00000046718	-0.988714	0.000190339	Bst2
ENSMUST00000224036	ENSMUSG00000097565	-0.98871	0.000190464	Gm26965
ENSMUST00000150239	ENSMUSG00000005357	-0.988688	0.000191229	Slc1a6
ENSMUST00000084276	ENSMUSG00000030043	-0.988651	0.000192475	Tacr1
ENSMUST00000126306	ENSMUSG00000079598	-0.988625	0.000193346	Clec2l
ENSMUST00000150239	ENSMUSG00000018727	-0.988596	0.00019433	Cpsf4l
ENSMUST00000129246	ENSMUSG00000000958	-0.988566	0.00019536	Slc7a7
ENSMUST00000093950	ENSMUSG00000005220	-0.988565	0.000195385	Corin
ENSMUST00000129246	ENSMUSG00000015568	-0.988561	0.000195538	Lpl
MSTRG.20510.3	ENSMUSG00000060791	-0.988494	0.000197818	Gmfg
ENSMUST00000128121	ENSMUSG00000089942	-0.988476	0.000198436	Pira2
ENSMUST00000201831	ENSMUSG00000030350	-0.988466	0.000198793	Prmt8
ENSMUST00000205598	ENSMUSG00000059182	-0.988463	0.000198879	Skap2
MSTRG.19011.1	ENSMUSG00000021886	-0.988426	0.000200161	Gpr65
ENSMUST00000159882	ENSMUSG00000079339	-0.988415	0.000200532	Ifit1bl1
ENSMUST00000153387	ENSMUSG00000036330	-0.988414	0.000200571	Slc18a1
MSTRG.19011.1	ENSMUSG00000018341	-0.988338	0.000203202	Il12rb2
ENSMUST00000139218	ENSMUSG00000035778	-0.988338	0.000203208	Ggta1
ENSMUST00000147794	ENSMUSG00000015568	-0.988323	0.000203737	Lpl
ENSMUST00000160932	ENSMUSG00000050511	-0.988292	0.000204829	Oprd1
ENSMUST00000160770	ENSMUSG00000031883	-0.988256	0.000206077	Car7
ENSMUST00000156418	ENSMUSG00000031101	-0.988255	0.000206101	Sash3
ENSMUST00000159882	ENSMUSG00000048337	-0.988252	0.000206197	Npy4r
MSTRG.6130.1	ENSMUSG00000027861	-0.988222	0.00020728	Casq2
ENSMUST00000129661	ENSMUSG00000074622	-0.988213	0.000207579	Mafb
ENSMUST00000156418	ENSMUSG00000034422	-0.988156	0.000209576	Parp14
ENSMUST00000150239	ENSMUSG00000066438	-0.98813	0.000210512	Plekhd1
ENSMUST00000181447	ENSMUSG00000021070	-0.988074	0.000212508	Bdkrb2
MSTRG.13285.1	ENSMUSG00000026247	-0.988029	0.000214107	Ecel1
ENSMUST00000156418	ENSMUSG00000016496	-0.987981	0.000215811	Cd274
ENSMUST00000156418	ENSMUSG00000043008	-0.987955	0.000216751	Klhl6
ENSMUST00000138670	ENSMUSG00000054520	-0.987944	0.000217137	Sh3bp2
MSTRG.19011.1	ENSMUSG00000027995	-0.987918	0.000218081	Tlr2
MSTRG.10210.1	ENSMUSG00000058099	-0.987876	0.000219604	Nfam1
ENSMUST00000150239	ENSMUSG00000036766	-0.987857	0.000220266	Dner
MSTRG.19011.1	ENSMUSG00000022488	-0.987835	0.000221071	Nckap1l
ENSMUST00000155729	ENSMUSG00000031101	-0.98783	0.000221267	Sash3
ENSMUST00000236857	ENSMUSG00000030148	-0.987818	0.000221711	Clec4a2
ENSMUST00000138670	ENSMUSG00000044703	-0.987803	0.000222259	Phf11a
ENSMUST00000129661	ENSMUSG00000029798	-0.987769	0.000223476	Herc6
ENSMUST00000129246	ENSMUSG00000054400	-0.987755	0.000223979	Cklf
ENSMUST00000235045	ENSMUSG00000022353	-0.987685	0.00022655	Mtss1
ENSMUST00000201831	ENSMUSG00000063919	-0.98767	0.000227094	Srrm4
MSTRG.19011.1	ENSMUSG00000058715	-0.987659	0.000227492	Fcer1g
ENSMUST00000150239	ENSMUSG00000067889	-0.987616	0.00022909	Sptbn2
ENSMUST00000226794	ENSMUSG00000050503	-0.987611	0.000229265	Fbxl22
MSTRG.15756.2	ENSMUSG00000040483	-0.987554	0.000231379	Xaf1
ENSMUST00000224036	ENSMUSG00000049625	-0.987547	0.000231633	Tifab
MSTRG.13285.1	ENSMUSG00000091511	-0.98749	0.000233772	Vmn2r87
ENSMUST00000138670	ENSMUSG00000034855	-0.987428	0.000236092	Cxcl10
ENSMUST00000150239	ENSMUSG00000030102	-0.98742	0.000236395	Itpr1
MSTRG.20510.3	ENSMUSG00000085925	-0.987415	0.000236564	Rtl1
ENSMUST00000174287	ENSMUSG00000067889	-0.987406	0.00023693	Sptbn2
ENSMUST00000224036	ENSMUSG00000038151	-0.987404	0.000236984	Prdm1
ENSMUST00000156477	ENSMUSG00000069793	-0.987314	0.000240385	Slfn9
MSTRG.20510.3	ENSMUSG00000024084	-0.987288	0.000241357	Qpct
ENSMUST00000232795	ENSMUSG00000028943	-0.98726	0.000242415	Espn
ENSMUST00000131940	ENSMUSG00000024677	-0.987248	0.000242901	Ms4a6b
ENSMUST00000146655	ENSMUSG00000056423	-0.98722	0.000243949	Uts2b
MSTRG.19011.1	ENSMUSG00000021939	-0.987209	0.000244352	Ctsb
MSTRG.19011.1	ENSMUSG00000034708	-0.987198	0.000244771	Grn
ENSMUST00000126652	ENSMUSG00000049907	-0.987185	0.00024528	Rasl11b
ENSMUST00000172904	ENSMUSG00000028341	-0.987182	0.000245416	Nr4a3
ENSMUST00000181447	ENSMUSG00000040483	-0.987181	0.000245455	Xaf1
MSTRG.19011.1	ENSMUSG00000069607	-0.987147	0.000246743	Cd300ld3
ENSMUST00000159882	ENSMUSG00000031112	-0.987131	0.000247336	Stk26
ENSMUST00000156418	ENSMUSG00000031373	-0.98711	0.000248165	Car5b
ENSMUST00000138670	ENSMUSG00000051506	-0.987104	0.000248399	Wdfy4
ENSMUST00000155729	ENSMUSG00000028494	-0.987087	0.000249049	Plin2
ENSMUST00000129246	ENSMUSG00000039005	-0.987072	0.000249608	Tlr4
ENSMUST00000093950	ENSMUSG00000028011	-0.987072	0.000249623	Tdo2
ENSMUST00000156477	ENSMUSG00000054520	-0.987055	0.00025027	Sh3bp2
MSTRG.15544.3	ENSMUSG00000090877	-0.987047	0.000250587	Hspa1b
MSTRG.19011.1	ENSMUSG00000020865	-0.987041	0.000250832	Abcc3
ENSMUST00000205598	ENSMUSG00000058099	-0.98698	0.000253175	Nfam1
ENSMUST00000128663	ENSMUSG00000026247	-0.986952	0.000254267	Ecel1
MSTRG.19011.1	ENSMUSG00000021998	-0.986931	0.000255077	Lcp1
MSTRG.6130.1	ENSMUSG00000032502	-0.986884	0.000256906	Stac
ENSMUST00000181447	ENSMUSG00000004837	-0.986859	0.000257881	Grap
MSTRG.19011.1	ENSMUSG00000037860	-0.986839	0.000258696	Aim2
MSTRG.6130.1	ENSMUSG00000027296	-0.986812	0.000259723	Itpka
MSTRG.17621.4	ENSMUSG00000031103	-0.98681	0.000259816	Elf4
MSTRG.15756.2	ENSMUSG00000021070	-0.986805	0.000260031	Bdkrb2
ENSMUST00000224036	ENSMUSG00000021070	-0.986785	0.000260785	Bdkrb2
ENSMUST00000129661	ENSMUSG00000015568	-0.986783	0.00026089	Lpl
ENSMUST00000224036	ENSMUSG00000059498	-0.986777	0.000261108	Fcgr3
MSTRG.19011.1	ENSMUSG00000020437	-0.986742	0.0002625	Myo1g
ENSMUST00000150239	ENSMUSG00000011034	-0.986741	0.000262518	Slc5a1
MSTRG.19011.1	ENSMUSG00000036887	-0.986701	0.000264114	C1qa
MSTRG.19011.1	ENSMUSG00000035273	-0.986696	0.000264308	Hpse
ENSMUST00000155729	ENSMUSG00000042622	-0.986694	0.000264401	Maff
ENSMUST00000224036	ENSMUSG00000050708	-0.986633	0.000266803	Ftl1
ENSMUST00000126306	ENSMUSG00000005220	-0.986547	0.00027024	Corin
ENSMUST00000155729	ENSMUSG00000020573	-0.986534	0.000270781	Pik3cg
ENSMUST00000128121	ENSMUSG00000055172	-0.986533	0.000270822	C1ra
MSTRG.19011.1	ENSMUSG00000025877	-0.986528	0.000271008	Hk3
ENSMUST00000138670	ENSMUSG00000055172	-0.986527	0.000271053	C1ra
MSTRG.19011.1	ENSMUSG00000052336	-0.986526	0.0002711	Cx3cr1
ENSMUST00000155729	ENSMUSG00000021070	-0.986495	0.000272361	Bdkrb2
MSTRG.19011.1	ENSMUSG00000024679	-0.986482	0.000272856	Ms4a6d
ENSMUST00000150239	ENSMUSG00000054065	-0.986476	0.000273113	Pkp3
MSTRG.19011.1	ENSMUSG00000026981	-0.986458	0.000273836	Il1rn
ENSMUST00000129661	ENSMUSG00000046410	-0.986455	0.00027396	Kcnk6
ENSMUST00000129661	ENSMUSG00000094103	-0.986447	0.0002743	1700047I17Rik2
ENSMUST00000156986	ENSMUSG00000030043	-0.986404	0.000276031	Tacr1
ENSMUST00000128836	ENSMUSG00000041930	-0.986399	0.000276225	Fam222a
ENSMUST00000138576	ENSMUSG00000096629	-0.986388	0.00027665	Gm3383
MSTRG.19011.1	ENSMUSG00000024371	-0.986352	0.000278117	C2
ENSMUST00000138670	ENSMUSG00000094103	-0.986334	0.00027888	1700047I17Rik2
ENSMUST00000031975	ENSMUSG00000041930	-0.986319	0.000279487	Fam222a
MSTRG.6130.1	ENSMUSG00000003573	-0.986312	0.000279777	Homer3
ENSMUST00000224036	ENSMUSG00000004446	-0.986244	0.000282553	Bid
ENSMUST00000139701	ENSMUSG00000055865	-0.98622	0.000283518	Tafa3
MSTRG.19011.1	ENSMUSG00000030579	-0.9862	0.000284334	Tyrobp
ENSMUST00000159882	ENSMUSG00000017466	-0.986189	0.00028479	Timp2
ENSMUST00000128121	ENSMUSG00000056501	-0.986165	0.000285777	Cebpb
MSTRG.13285.1	ENSMUSG00000050967	-0.986105	0.000288253	Creg2
MSTRG.6130.1	ENSMUSG00000054901	-0.986103	0.000288342	Arhgef33
ENSMUST00000197378	ENSMUSG00000047842	-0.986078	0.000289387	Diras2
ENSMUST00000224036	ENSMUSG00000024084	-0.986039	0.000290985	Qpct
ENSMUST00000138670	ENSMUSG00000034792	-0.986036	0.000291118	Gna15
ENSMUST00000138670	ENSMUSG00000022357	-0.986034	0.000291227	Klhl38
ENSMUST00000156986	ENSMUSG00000039745	-0.986013	0.000292095	Htatip2
MSTRG.6130.1	ENSMUSG00000027208	-0.98599	0.000293064	Fgf7
ENSMUST00000221818	ENSMUSG00000019987	-0.985987	0.00029318	Arg1
MSTRG.20510.3	ENSMUSG00000047361	-0.98593	0.000295574	Gm973
ENSMUST00000138670	ENSMUSG00000047810	-0.985929	0.000295596	Ccdc88b
ENSMUST00000150239	ENSMUSG00000028946	-0.985922	0.000295909	Hes3
ENSMUST00000150330	ENSMUSG00000034422	-0.9859	0.000296814	Parp14
ENSMUST00000150239	ENSMUSG00000078958	-0.985884	0.000297487	Atp6ap1l
ENSMUST00000205598	ENSMUSG00000034422	-0.985848	0.000298991	Parp14
ENSMUST00000189909	ENSMUSG00000030592	-0.985814	0.000300439	Ryr1
ENSMUST00000197378	ENSMUSG00000042978	-0.985796	0.00030121	Sbk1
ENSMUST00000164592	ENSMUSG00000028341	-0.985763	0.000302576	Nr4a3
ENSMUST00000222813	ENSMUSG00000030303	-0.985752	0.000303044	Far2
ENSMUST00000143346	ENSMUSG00000002603	-0.985748	0.000303223	Tgfb1
MSTRG.11525.1	ENSMUSG00000079092	-0.985665	0.000306785	Prl2c2
MSTRG.9203.4	ENSMUSG00000091519	-0.985632	0.000308175	Skor2
ENSMUST00000128121	ENSMUSG00000000958	-0.985594	0.00030982	Slc7a7
ENSMUST00000156477	ENSMUSG00000028494	-0.98557	0.000310825	Plin2
ENSMUST00000150239	ENSMUSG00000047842	-0.985551	0.000311653	Diras2
ENSMUST00000147685	ENSMUSG00000030351	-0.985494	0.000314109	Tspan11
ENSMUST00000147685	ENSMUSG00000019312	-0.985438	0.000316517	Grb7
ENSMUST00000222813	ENSMUSG00000028943	-0.985438	0.000316524	Espn
MSTRG.6130.1	ENSMUSG00000049709	-0.985414	0.000317569	Nlrp10
MSTRG.19011.1	ENSMUSG00000021876	-0.985388	0.000318709	Rnase4
ENSMUST00000140361	ENSMUSG00000026305	-0.985369	0.000319512	Lrrfip1
ENSMUST00000224036	ENSMUSG00000075122	-0.985344	0.000320639	Cd80
ENSMUST00000129661	ENSMUSG00000034579	-0.985317	0.000321804	Pla2g3
ENSMUST00000150239	ENSMUSG00000024347	-0.985294	0.000322817	Psd2
ENSMUST00000156418	ENSMUSG00000028037	-0.985252	0.000324655	Ifi44
ENSMUST00000156418	ENSMUSG00000020573	-0.985232	0.000325544	Pik3cg
ENSMUST00000129661	ENSMUSG00000062488	-0.985218	0.000326143	Ifit3b
ENSMUST00000141372	ENSMUSG00000089665	-0.985191	0.000327357	Fcor
ENSMUST00000159882	ENSMUSG00000042684	-0.985177	0.000327966	Npl
ENSMUST00000128663	ENSMUSG00000004446	-0.985146	0.000329311	Bid
MSTRG.15756.2	ENSMUSG00000024084	-0.985084	0.00033205	Qpct
ENSMUST00000126306	ENSMUSG00000041476	-0.985049	0.00033362	Smpx
ENSMUST00000156418	ENSMUSG00000034792	-0.985024	0.000334758	Gna15
ENSMUST00000150239	ENSMUSG00000039662	-0.985014	0.000335173	Icmt
MSTRG.19011.1	ENSMUSG00000024066	-0.985003	0.000335683	Xdh
ENSMUST00000153387	ENSMUSG00000030862	-0.984967	0.00033727	Cpxm2
MSTRG.20510.3	ENSMUSG00000021070	-0.984964	0.000337403	Bdkrb2
ENSMUST00000181447	ENSMUSG00000039375	-0.984963	0.000337463	Wdr17
ENSMUST00000205598	ENSMUSG00000052085	-0.984949	0.000338096	Dock8
MSTRG.19011.1	ENSMUSG00000020399	-0.984931	0.000338884	Havcr2
ENSMUST00000140361	ENSMUSG00000023367	-0.984904	0.000340118	Tmem176a
MSTRG.19011.1	ENSMUSG00000053835	-0.984863	0.000341952	H2-T24
MSTRG.6130.1	ENSMUSG00000025477	-0.984858	0.000342181	Inpp5a
ENSMUST00000181808	ENSMUSG00000050511	-0.9848	0.000344827	Oprd1
ENSMUST00000164592	ENSMUSG00000091519	-0.984791	0.000345229	Skor2
ENSMUST00000150330	ENSMUSG00000040345	-0.984786	0.00034544	Arhgap9
ENSMUST00000159882	ENSMUSG00000022468	-0.984766	0.000346324	Endou
ENSMUST00000147794	ENSMUSG00000069793	-0.984755	0.000346822	Slfn9
ENSMUST00000129661	ENSMUSG00000068129	-0.98475	0.000347087	Cst7
ENSMUST00000197378	ENSMUSG00000037754	-0.984731	0.000347951	Ppp1r16b
ENSMUST00000160770	ENSMUSG00000028793	-0.984722	0.000348335	Rnf19b
MSTRG.5832.1	ENSMUSG00000034786	-0.984705	0.000349102	Gpsm3
ENSMUST00000150239	ENSMUSG00000032502	-0.984671	0.000350685	Stac
ENSMUST00000128663	ENSMUSG00000040483	-0.98467	0.000350692	Xaf1
MSTRG.19011.1	ENSMUSG00000047180	-0.984661	0.000351139	Neurl3
MSTRG.6130.1	ENSMUSG00000039629	-0.984651	0.000351589	Strip2
ENSMUST00000224036	ENSMUSG00000017760	-0.984639	0.000352122	Ctsa
ENSMUST00000131791	ENSMUSG00000030921	-0.984607	0.000353609	Trim30a
ENSMUST00000224036	ENSMUSG00000034116	-0.984607	0.000353612	Vav1
ENSMUST00000196946	ENSMUSG00000036218	-0.984591	0.000354334	Pdzrn4
MSTRG.19011.1	ENSMUSG00000035004	-0.98459	0.000354369	Igsf6
ENSMUST00000160770	ENSMUSG00000047842	-0.984525	0.000357367	Diras2
ENSMUST00000151171	ENSMUSG00000028943	-0.984516	0.000357786	Espn
MSTRG.19011.1	ENSMUSG00000089929	-0.984464	0.000360164	Bcl2a1b
ENSMUST00000129661	ENSMUSG00000056880	-0.984457	0.000360507	Gadl1
ENSMUST00000129661	ENSMUSG00000090124	-0.984446	0.00036102	Ugt1a7c
ENSMUST00000155729	ENSMUSG00000046410	-0.984439	0.000361334	Kcnk6
MSTRG.17621.4	ENSMUSG00000079388	-0.984419	0.000362272	2610042L04Rik
MSTRG.6130.1	ENSMUSG00000020151	-0.984375	0.000364292	Ptprr
ENSMUST00000129661	ENSMUSG00000028494	-0.984336	0.000366114	Plin2
ENSMUST00000138670	ENSMUSG00000039375	-0.984301	0.000367745	Wdr17
MSTRG.19011.1	ENSMUSG00000053063	-0.984282	0.000368624	Clec12a
ENSMUST00000224036	ENSMUSG00000061132	-0.984278	0.000368815	Blnk
MSTRG.19011.1	ENSMUSG00000050708	-0.984255	0.000369918	Ftl1
ENSMUST00000129661	ENSMUSG00000078942	-0.984239	0.000370678	Naip6
ENSMUST00000228840	ENSMUSG00000034275	-0.984217	0.000371668	Igsf9b
ENSMUST00000181447	ENSMUSG00000038151	-0.9842	0.000372502	Prdm1
MSTRG.19011.1	ENSMUSG00000029915	-0.984192	0.000372878	Clec5a
ENSMUST00000156477	ENSMUSG00000024696	-0.984168	0.000374005	Lpxn
ENSMUST00000150239	ENSMUSG00000053930	-0.984136	0.000375526	Shisa6
ENSMUST00000196946	ENSMUSG00000042282	-0.984101	0.00037717	Gucy2f
ENSMUST00000139218	ENSMUSG00000033355	-0.984092	0.000377561	Rtp4
ENSMUST00000150330	ENSMUSG00000059182	-0.984076	0.000378359	Skap2
ENSMUST00000189909	ENSMUSG00000031883	-0.984034	0.000380352	Car7
MSTRG.19011.1	ENSMUSG00000021822	-0.984028	0.00038061	Plau
ENSMUST00000155729	ENSMUSG00000036218	-0.984027	0.000380646	Pdzrn4
MSTRG.20510.3	ENSMUSG00000036334	-0.984019	0.000381062	Igsf10
MSTRG.6130.1	ENSMUSG00000042671	-0.984004	0.00038177	Rgs8
MSTRG.19011.1	ENSMUSG00000069516	-0.983998	0.000382055	Lyz2
ENSMUST00000129661	ENSMUSG00000029622	-0.983996	0.000382143	Arpc1b
ENSMUST00000222846	ENSMUSG00000030745	-0.983976	0.000383105	Il21r
ENSMUST00000153387	ENSMUSG00000020053	-0.983895	0.000386955	Igf1
ENSMUST00000224036	ENSMUSG00000040483	-0.983858	0.00038874	Xaf1
ENSMUST00000131791	ENSMUSG00000015947	-0.983839	0.00038964	Fcgr1
ENSMUST00000196946	ENSMUSG00000050967	-0.983839	0.00038965	Creg2
ENSMUST00000150239	ENSMUSG00000037579	-0.983838	0.000389702	Kcnh3
MSTRG.17621.4	ENSMUSG00000026383	-0.983812	0.000390966	Epb41l5
ENSMUST00000131202	ENSMUSG00000094825	-0.983805	0.000391292	Gm3194
ENSMUST00000138670	ENSMUSG00000031373	-0.983804	0.000391339	Car5b
MSTRG.19011.1	ENSMUSG00000040613	-0.983786	0.000392209	Apobec1
MSTRG.19011.1	ENSMUSG00000059498	-0.983768	0.00039306	Fcgr3
MSTRG.19011.1	ENSMUSG00000034330	-0.98376	0.000393462	Plcg2
ENSMUST00000129661	ENSMUSG00000036246	-0.983758	0.000393561	Gmip
ENSMUST00000222813	ENSMUSG00000039662	-0.983749	0.000394008	Icmt
ENSMUST00000153387	ENSMUSG00000061232	-0.983737	0.000394564	H2-K1
ENSMUST00000159882	ENSMUSG00000021070	-0.983727	0.000395082	Bdkrb2
ENSMUST00000138670	ENSMUSG00000000982	-0.983662	0.000398218	Ccl3
ENSMUST00000129661	ENSMUSG00000004730	-0.983648	0.00039888	Adgre1
ENSMUST00000128121	ENSMUSG00000036353	-0.983646	0.000398993	P2ry12
ENSMUST00000235045	ENSMUSG00000050503	-0.983645	0.000399023	Fbxl22
ENSMUST00000130421	ENSMUSG00000079598	-0.983615	0.000400495	Clec2l
MSTRG.19011.1	ENSMUSG00000025355	-0.983611	0.000400691	Mmp19
ENSMUST00000131791	ENSMUSG00000034422	-0.983596	0.000401419	Parp14
ENSMUST00000196946	ENSMUSG00000024084	-0.983588	0.000401803	Qpct
ENSMUST00000141372	ENSMUSG00000090223	-0.983586	0.000401898	Pcp4
MSTRG.19011.1	ENSMUSG00000022969	-0.983581	0.000402141	Il10rb
ENSMUST00000147794	ENSMUSG00000056501	-0.983545	0.000403944	Cebpb
ENSMUST00000128121	ENSMUSG00000056215	-0.98352	0.000405133	Lrguk
MSTRG.6130.1	ENSMUSG00000011034	-0.983495	0.000406354	Slc5a1
ENSMUST00000150239	ENSMUSG00000078816	-0.983468	0.000407694	Prkcg
MSTRG.10210.1	ENSMUSG00000048337	-0.983463	0.000407968	Npy4r
ENSMUST00000132111	ENSMUSG00000023367	-0.98342	0.00041008	Tmem176a
ENSMUST00000181447	ENSMUSG00000030798	-0.983417	0.000410214	Cd37
MSTRG.19011.1	ENSMUSG00000016256	-0.983416	0.000410248	Ctsz
MSTRG.13285.1	ENSMUSG00000097565	-0.983406	0.000410736	Gm26965
ENSMUST00000147685	ENSMUSG00000053930	-0.983406	0.00041074	Shisa6
ENSMUST00000093950	ENSMUSG00000053930	-0.983388	0.000411638	Shisa6
ENSMUST00000151171	ENSMUSG00000091519	-0.983369	0.000412602	Skor2
ENSMUST00000126652	ENSMUSG00000031448	-0.983367	0.000412707	Adprhl1
ENSMUST00000138670	ENSMUSG00000020901	-0.983344	0.000413819	Pik3r5
ENSMUST00000126306	ENSMUSG00000070730	-0.9833	0.00041603	Rmdn3
ENSMUST00000131791	ENSMUSG00000047810	-0.983288	0.000416585	Ccdc88b
ENSMUST00000126306	ENSMUSG00000039662	-0.983272	0.000417411	Icmt
ENSMUST00000139218	ENSMUSG00000034422	-0.983268	0.000417615	Parp14
ENSMUST00000228840	ENSMUSG00000028011	-0.983235	0.000419247	Tdo2
ENSMUST00000159882	ENSMUSG00000097565	-0.983224	0.000419803	Gm26965
ENSMUST00000131791	ENSMUSG00000044703	-0.983212	0.000420373	Phf11a
MSTRG.15756.2	ENSMUSG00000042282	-0.983204	0.000420777	Gucy2f
ENSMUST00000156418	ENSMUSG00000001123	-0.983203	0.00042083	Lgals9
ENSMUST00000201831	ENSMUSG00000002565	-0.983193	0.000421359	Scin
ENSMUST00000208302	ENSMUSG00000030048	-0.983191	0.000421422	Gkn3
MSTRG.19011.1	ENSMUSG00000033685	-0.983181	0.000421921	Ucp2
ENSMUST00000150239	ENSMUSG00000063919	-0.983164	0.000422769	Srrm4
ENSMUST00000224036	ENSMUSG00000051048	-0.983163	0.000422819	P4ha3
ENSMUST00000224036	ENSMUSG00000021069	-0.983144	0.000423782	Pygl
MSTRG.15756.2	ENSMUSG00000036218	-0.983138	0.000424085	Pdzrn4
ENSMUST00000224036	ENSMUSG00000040164	-0.983091	0.000426431	Kcns1
ENSMUST00000131940	ENSMUSG00000023367	-0.983079	0.000427038	Tmem176a
ENSMUST00000224036	ENSMUSG00000020101	-0.983065	0.00042774	Vsir
MSTRG.19011.1	ENSMUSG00000036362	-0.983056	0.000428222	P2ry13
ENSMUST00000201831	ENSMUSG00000041930	-0.98303	0.000429509	Fam222a
ENSMUST00000153387	ENSMUSG00000020901	-0.983024	0.000429828	Pik3r5
MSTRG.5832.1	ENSMUSG00000018339	-0.982991	0.000431524	Gpx3
ENSMUST00000156418	ENSMUSG00000030798	-0.982945	0.00043382	Cd37
ENSMUST00000155729	ENSMUSG00000039375	-0.982945	0.000433851	Wdr17
ENSMUST00000129661	ENSMUSG00000037686	-0.982937	0.000434237	Aspg
MSTRG.19011.1	ENSMUSG00000040264	-0.982919	0.000435145	Gbp2b
ENSMUST00000128121	ENSMUSG00000015947	-0.982903	0.000435952	Fcgr1
ENSMUST00000128121	ENSMUSG00000056880	-0.982859	0.000438209	Gadl1
MSTRG.20510.3	ENSMUSG00000038151	-0.982813	0.000440544	Prdm1
MSTRG.15756.2	ENSMUSG00000038151	-0.982799	0.00044126	Prdm1
ENSMUST00000236857	ENSMUSG00000033355	-0.982771	0.000442693	Rtp4
MSTRG.13285.1	ENSMUSG00000051048	-0.98277	0.00044273	P4ha3
ENSMUST00000153387	ENSMUSG00000001750	-0.982757	0.000443438	Tcirg1
ENSMUST00000131940	ENSMUSG00000036246	-0.982705	0.000446069	Gmip
ENSMUST00000128663	ENSMUSG00000024084	-0.982697	0.000446518	Qpct
MSTRG.19011.1	ENSMUSG00000034957	-0.98262	0.000450492	Cebpa
MSTRG.15756.2	ENSMUSG00000004446	-0.982617	0.000450621	Bid
ENSMUST00000126306	ENSMUSG00000034265	-0.98261	0.000451	Zdhhc14
MSTRG.19011.1	ENSMUSG00000052085	-0.982542	0.000454503	Dock8
ENSMUST00000156418	ENSMUSG00000028989	-0.982499	0.000456745	Angptl7
ENSMUST00000156418	ENSMUSG00000026548	-0.982472	0.000458155	Slamf9
ENSMUST00000156418	ENSMUSG00000068129	-0.982472	0.000458165	Cst7
ENSMUST00000224036	ENSMUSG00000021939	-0.982462	0.000458677	Ctsb
MSTRG.13285.1	ENSMUSG00000031659	-0.982415	0.000461138	Adcy7
ENSMUST00000129661	ENSMUSG00000042622	-0.982408	0.000461482	Maff
ENSMUST00000222813	ENSMUSG00000036766	-0.982386	0.000462627	Dner
ENSMUST00000156418	ENSMUSG00000040345	-0.982343	0.000464897	Arhgap9
ENSMUST00000155729	ENSMUSG00000056880	-0.982335	0.000465346	Gadl1
ENSMUST00000151171	ENSMUSG00000021943	-0.982315	0.000466388	Gdf10
ENSMUST00000126169	ENSMUSG00000054072	-0.982272	0.000468663	Iigp1
ENSMUST00000128663	ENSMUSG00000079339	-0.982253	0.000469653	Ifit1bl1
ENSMUST00000156418	ENSMUSG00000022876	-0.982243	0.000470188	Samsn1
ENSMUST00000126306	ENSMUSG00000031955	-0.982239	0.000470356	Bcar1
ENSMUST00000238296	ENSMUSG00000003341	-0.982222	0.000471285	Atp8b3
ENSMUST00000093950	ENSMUSG00000041476	-0.98221	0.000471926	Smpx
ENSMUST00000147685	ENSMUSG00000031955	-0.982204	0.000472217	Bcar1
ENSMUST00000238296	ENSMUSG00000003418	-0.982199	0.000472488	St8sia6
ENSMUST00000094549	ENSMUSG00000034320	-0.982145	0.000475339	Slc26a2
MSTRG.17621.3	ENSMUSG00000091519	-0.982134	0.000475938	Skor2
ENSMUST00000224036	ENSMUSG00000060063	-0.982127	0.000476324	Alox5ap
MSTRG.19011.1	ENSMUSG00000071203	-0.982115	0.000476953	Naip5
ENSMUST00000131791	ENSMUSG00000028362	-0.982115	0.000476965	Tnfsf8
ENSMUST00000181447	ENSMUSG00000024084	-0.982111	0.000477137	Qpct
ENSMUST00000227632	ENSMUSG00000030048	-0.982108	0.000477339	Gkn3
ENSMUST00000129661	ENSMUSG00000022876	-0.982097	0.000477897	Samsn1
ENSMUST00000147685	ENSMUSG00000036766	-0.98208	0.000478839	Dner
MSTRG.6130.1	ENSMUSG00000047298	-0.982078	0.000478926	Kcnv2
ENSMUST00000131791	ENSMUSG00000034855	-0.982074	0.000479117	Cxcl10
ENSMUST00000131791	ENSMUSG00000037686	-0.982062	0.000479764	Aspg
MSTRG.13285.1	ENSMUSG00000079592	-0.982056	0.000480109	C1qtnf5
ENSMUST00000141372	ENSMUSG00000020866	-0.98205	0.000480388	Cacna1g
ENSMUST00000131791	ENSMUSG00000029798	-0.982045	0.000480703	Herc6
ENSMUST00000131202	ENSMUSG00000028716	-0.982044	0.000480727	Pdzk1ip1
ENSMUST00000138670	ENSMUSG00000024338	-0.982038	0.000481033	Psmb8
ENSMUST00000138670	ENSMUSG00000043008	-0.982036	0.000481157	Klhl6
ENSMUST00000224036	ENSMUSG00000021242	-0.982036	0.000481164	Npc2
ENSMUST00000166109	ENSMUSG00000039662	-0.981997	0.000483259	Icmt
ENSMUST00000128663	ENSMUSG00000060791	-0.981993	0.000483462	Gmfg
ENSMUST00000138576	ENSMUSG00000063506	-0.981983	0.000484017	Arhgap22
ENSMUST00000156477	ENSMUSG00000056215	-0.981981	0.000484091	Lrguk
MSTRG.20510.3	ENSMUSG00000036218	-0.981974	0.000484472	Pdzrn4
ENSMUST00000141372	ENSMUSG00000068115	-0.98197	0.000484688	Ninl
ENSMUST00000093950	ENSMUSG00000028943	-0.981962	0.000485133	Espn
ENSMUST00000156477	ENSMUSG00000066800	-0.981955	0.000485492	Rnasel
MSTRG.19011.1	ENSMUSG00000040747	-0.981943	0.000486154	Cd53
ENSMUST00000150239	ENSMUSG00000027861	-0.981938	0.000486421	Casq2
ENSMUST00000181447	ENSMUSG00000016496	-0.981883	0.000489348	Cd274
ENSMUST00000132111	ENSMUSG00000026305	-0.98188	0.000489546	Lrrfip1
ENSMUST00000129661	ENSMUSG00000056423	-0.981834	0.000491987	Uts2b
ENSMUST00000197378	ENSMUSG00000095595	-0.981831	0.000492155	Fam177a
ENSMUST00000156418	ENSMUSG00000040296	-0.981783	0.000494768	Ddx58
MSTRG.6130.1	ENSMUSG00000078816	-0.981762	0.000495915	Prkcg
ENSMUST00000196946	ENSMUSG00000039375	-0.98175	0.00049656	Wdr17
ENSMUST00000181808	ENSMUSG00000039146	-0.981726	0.000497851	Ifi44l
MSTRG.19011.1	ENSMUSG00000031387	-0.981715	0.000498474	Renbp
ENSMUST00000209090	ENSMUSG00000046178	-0.98167	0.000500926	Nxph1
MSTRG.15756.2	ENSMUSG00000051136	-0.981665	0.00050118	Ghsr
MSTRG.6130.1	ENSMUSG00000066438	-0.98164	0.000502515	Plekhd1
ENSMUST00000138670	ENSMUSG00000096629	-0.981638	0.000502622	Gm3383
ENSMUST00000148530	ENSMUSG00000049907	-0.981618	0.000503716	Rasl11b
ENSMUST00000150330	ENSMUSG00000001123	-0.981533	0.000508379	Lgals9
ENSMUST00000155729	ENSMUSG00000016206	-0.981509	0.000509718	H2-M3
ENSMUST00000197378	ENSMUSG00000041476	-0.981503	0.000510048	Smpx
ENSMUST00000139218	ENSMUSG00000030148	-0.981499	0.000510262	Clec4a2
MSTRG.19011.1	ENSMUSG00000002603	-0.98149	0.000510747	Tgfb1
ENSMUST00000131791	ENSMUSG00000043008	-0.981467	0.000512007	Klhl6
ENSMUST00000222846	ENSMUSG00000058099	-0.981465	0.000512114	Nfam1
MSTRG.15756.2	ENSMUSG00000031659	-0.981457	0.0005126	Adcy7
ENSMUST00000159882	ENSMUSG00000051048	-0.981444	0.000513294	P4ha3
ENSMUST00000138670	ENSMUSG00000028362	-0.981395	0.000516021	Tnfsf8
ENSMUST00000154124	ENSMUSG00000049577	-0.981387	0.00051643	Zfpm1
ENSMUST00000138576	ENSMUSG00000094825	-0.981379	0.000516892	Gm3194
ENSMUST00000209402	ENSMUSG00000049907	-0.981374	0.000517171	Rasl11b
ENSMUST00000138670	ENSMUSG00000024696	-0.981352	0.000518392	Lpxn
ENSMUST00000129661	ENSMUSG00000018008	-0.981332	0.000519503	Cyth4
ENSMUST00000147794	ENSMUSG00000036353	-0.981305	0.000520993	P2ry12
MSTRG.19011.1	ENSMUSG00000047798	-0.981287	0.000522001	Cd300lf
ENSMUST00000093950	ENSMUSG00000036766	-0.981276	0.000522614	Dner
ENSMUST00000129661	ENSMUSG00000056501	-0.981265	0.00052323	Cebpb
MSTRG.13285.1	ENSMUSG00000002325	-0.981262	0.000523392	Irf9
ENSMUST00000130421	ENSMUSG00000017417	-0.981235	0.000524907	Plxdc1
ENSMUST00000141372	ENSMUSG00000028718	-0.981222	0.000525613	Stil
MSTRG.6130.1	ENSMUSG00000070867	-0.981204	0.000526615	Trabd2b
ENSMUST00000138670	ENSMUSG00000094825	-0.981124	0.000531072	Gm3194
ENSMUST00000093950	ENSMUSG00000090223	-0.981121	0.000531266	Pcp4
ENSMUST00000189828	ENSMUSG00000032446	-0.981099	0.000532512	Eomes
ENSMUST00000201831	ENSMUSG00000036766	-0.981077	0.00053375	Dner
MSTRG.19011.1	ENSMUSG00000002332	-0.981024	0.000536719	Dhrs1
ENSMUST00000128121	ENSMUSG00000037686	-0.981008	0.000537617	Aspg
ENSMUST00000139218	ENSMUSG00000016496	-0.981005	0.000537773	Cd274
ENSMUST00000155729	ENSMUSG00000034855	-0.981003	0.000537917	Cxcl10
ENSMUST00000141372	ENSMUSG00000030303	-0.980975	0.000539501	Far2
ENSMUST00000159882	ENSMUSG00000024084	-0.980973	0.000539614	Qpct
ENSMUST00000138670	ENSMUSG00000024401	-0.980951	0.000540818	Tnf
ENSMUST00000156678	ENSMUSG00000002565	-0.980949	0.000540945	Scin
MSTRG.19011.1	ENSMUSG00000061132	-0.980947	0.000541069	Blnk
ENSMUST00000166109	ENSMUSG00000041930	-0.98093	0.000542008	Fam222a
ENSMUST00000128663	ENSMUSG00000021070	-0.980909	0.000543225	Bdkrb2
ENSMUST00000093950	ENSMUSG00000030303	-0.980881	0.00054482	Far2
ENSMUST00000150239	ENSMUSG00000039629	-0.980877	0.000545048	Strip2
ENSMUST00000228840	ENSMUSG00000087035	-0.980856	0.000546208	Tmem74bos
MSTRG.6130.1	ENSMUSG00000070720	-0.980853	0.000546401	Tmem200b
ENSMUST00000156418	ENSMUSG00000022901	-0.980852	0.000546484	Cd86
ENSMUST00000156418	ENSMUSG00000056215	-0.980848	0.000546683	Lrguk
ENSMUST00000156477	ENSMUSG00000036330	-0.980841	0.000547076	Slc18a1
ENSMUST00000156477	ENSMUSG00000027322	-0.980831	0.000547639	Siglec1
MSTRG.19011.1	ENSMUSG00000028599	-0.980826	0.000547917	Tnfrsf1b
ENSMUST00000155729	ENSMUSG00000056215	-0.980817	0.000548447	Lrguk
ENSMUST00000181808	ENSMUSG00000029798	-0.980814	0.000548597	Herc6
MSTRG.6130.1	ENSMUSG00000036452	-0.980782	0.00055042	Arhgap26
ENSMUST00000224036	ENSMUSG00000040693	-0.980764	0.00055149	Slco4c1
ENSMUST00000129661	ENSMUSG00000021457	-0.980753	0.000552108	Syk
ENSMUST00000138670	ENSMUSG00000040296	-0.98074	0.000552844	Ddx58
MSTRG.19011.1	ENSMUSG00000021665	-0.980706	0.000554809	Hexb
ENSMUST00000129661	ENSMUSG00000025498	-0.980684	0.00055606	Irf7
ENSMUST00000155729	ENSMUSG00000062252	-0.980677	0.000556459	Lhfpl5
MSTRG.15756.2	ENSMUSG00000060791	-0.980654	0.000557791	Gmfg
ENSMUST00000138576	ENSMUSG00000024084	-0.98065	0.00055802	Qpct
ENSMUST00000181535	ENSMUSG00000014198	-0.980648	0.000558137	Zfp385c
ENSMUST00000156477	ENSMUSG00000071715	-0.980638	0.000558728	Ncf4
ENSMUST00000138670	ENSMUSG00000021242	-0.98063	0.000559161	Npc2
ENSMUST00000201831	ENSMUSG00000030302	-0.980615	0.00056	Atp2b2
ENSMUST00000174287	ENSMUSG00000020848	-0.980611	0.000560244	Doc2b
ENSMUST00000132111	ENSMUSG00000001750	-0.980603	0.000560722	Tcirg1
ENSMUST00000181447	ENSMUSG00000058099	-0.980597	0.000561055	Nfam1
ENSMUST00000183144	ENSMUSG00000029521	-0.980585	0.000561726	Chek2
ENSMUST00000181447	ENSMUSG00000040693	-0.98054	0.000564381	Slco4c1
MSTRG.19011.1	ENSMUSG00000044080	-0.980531	0.000564847	S100a1
ENSMUST00000128121	ENSMUSG00000042622	-0.980516	0.000565714	Maff
MSTRG.6130.1	ENSMUSG00000042978	-0.980514	0.000565885	Sbk1
ENSMUST00000205598	ENSMUSG00000024338	-0.980496	0.000566894	Psmb8
ENSMUST00000197378	ENSMUSG00000005220	-0.980469	0.000568476	Corin
ENSMUST00000129661	ENSMUSG00000015947	-0.980432	0.000570634	Fcgr1
MSTRG.6130.1	ENSMUSG00000028946	-0.980419	0.000571349	Hes3
ENSMUST00000147685	ENSMUSG00000049907	-0.980419	0.000571378	Rasl11b
ENSMUST00000224059	ENSMUSG00000008845	-0.980414	0.000571688	Cd163
ENSMUST00000196946	ENSMUSG00000000402	-0.980409	0.000571937	Egfl6
ENSMUST00000156418	ENSMUSG00000028494	-0.980374	0.000573978	Plin2
MSTRG.15756.2	ENSMUSG00000079339	-0.980367	0.000574388	Ifit1bl1
MSTRG.6130.1	ENSMUSG00000022686	-0.980367	0.000574417	B3gnt5
ENSMUST00000155729	ENSMUSG00000038151	-0.980359	0.000574849	Prdm1
ENSMUST00000138670	ENSMUSG00000067212	-0.980337	0.000576159	H2-T23
ENSMUST00000156418	ENSMUSG00000035778	-0.980333	0.000576385	Ggta1
ENSMUST00000166109	ENSMUSG00000030303	-0.980323	0.000576991	Far2
ENSMUST00000146655	ENSMUSG00000000958	-0.980304	0.000578071	Slc7a7
ENSMUST00000128121	ENSMUSG00000027322	-0.980277	0.000579645	Siglec1
ENSMUST00000131202	ENSMUSG00000057715	-0.980271	0.000579989	A830018L16Rik
ENSMUST00000129661	ENSMUSG00000032265	-0.980271	0.000579989	Tent5a
ENSMUST00000129661	ENSMUSG00000021242	-0.980256	0.000580876	Npc2
ENSMUST00000156418	ENSMUSG00000024401	-0.980252	0.000581109	Tnf
MSTRG.11525.1	ENSMUSG00000018727	-0.980244	0.000581575	Cpsf4l
MSTRG.19011.1	ENSMUSG00000025498	-0.980237	0.000581987	Irf7
ENSMUST00000126306	ENSMUSG00000078816	-0.98023	0.000582402	Prkcg
ENSMUST00000156418	ENSMUSG00000029798	-0.980209	0.000583668	Herc6
ENSMUST00000147685	ENSMUSG00000041476	-0.980207	0.000583764	Smpx
ENSMUST00000156477	ENSMUSG00000042282	-0.980184	0.000585093	Gucy2f
ENSMUST00000155729	ENSMUSG00000051048	-0.980184	0.000585108	P4ha3
ENSMUST00000160932	ENSMUSG00000029798	-0.980182	0.000585224	Herc6
ENSMUST00000129246	ENSMUSG00000029798	-0.980181	0.000585299	Herc6
ENSMUST00000156418	ENSMUSG00000030124	-0.98018	0.000585334	Lag3
ENSMUST00000156418	ENSMUSG00000044258	-0.980135	0.000588011	Ctla2a
ENSMUST00000201831	ENSMUSG00000030351	-0.980126	0.000588562	Tspan11
ENSMUST00000224036	ENSMUSG00000021998	-0.980126	0.000588566	Lcp1
ENSMUST00000138576	ENSMUSG00000027966	-0.980116	0.000589156	Col11a1
ENSMUST00000129661	ENSMUSG00000046879	-0.980102	0.000589947	Irgm1
ENSMUST00000093950	ENSMUSG00000078816	-0.9801	0.000590062	Prkcg
MSTRG.19011.1	ENSMUSG00000007891	-0.980082	0.00059115	Ctsd
MSTRG.19011.1	ENSMUSG00000052142	-0.980078	0.000591355	Rasal3
ENSMUST00000156418	ENSMUSG00000054520	-0.980061	0.0005924	Sh3bp2
ENSMUST00000156418	ENSMUSG00000037686	-0.980055	0.000592765	Aspg
ENSMUST00000159882	ENSMUSG00000002325	-0.98004	0.000593609	Irf9
ENSMUST00000146655	ENSMUSG00000039728	-0.980031	0.00059416	Slc6a5
ENSMUST00000197378	ENSMUSG00000020788	-0.980007	0.000595578	Atp2a3
ENSMUST00000160770	ENSMUSG00000023367	0.980008	0.00059554	Tmem176a
ENSMUST00000031975	ENSMUSG00000039476	0.980009	0.000595441	Prrx2
ENSMUST00000155233	ENSMUSG00000112148	0.980012	0.000595285	Lilrb4a
ENSMUST00000128307	ENSMUSG00000024413	0.980023	0.000594664	Npc1
ENSMUST00000148545	ENSMUSG00000021876	0.98003	0.000594247	Rnase4
ENSMUST00000140032	ENSMUSG00000040170	0.980035	0.00059394	Fmo2
ENSMUST00000147794	ENSMUSG00000005357	0.980047	0.000593232	Slc1a6
ENSMUST00000156678	ENSMUSG00000024371	0.980055	0.000592735	C2
ENSMUST00000181331	ENSMUSG00000009628	0.980055	0.000592717	Tex15
ENSMUST00000150367	ENSMUSG00000028370	0.980058	0.000592555	Pappa
ENSMUST00000235045	ENSMUSG00000045502	0.98006	0.000592453	Hcar2
ENSMUST00000151171	ENSMUSG00000032440	0.980062	0.00059235	Tgfbr2
ENSMUST00000201831	ENSMUSG00000006519	0.980064	0.000592176	Cyba
ENSMUST00000235045	ENSMUSG00000071637	0.980072	0.000591757	Cebpd
ENSMUST00000034299	ENSMUSG00000030220	0.980072	0.000591701	Arhgdib
ENSMUST00000150367	ENSMUSG00000021423	0.980076	0.000591477	Ly86
ENSMUST00000230634	ENSMUSG00000058755	0.980093	0.000590492	Osm
ENSMUST00000201831	ENSMUSG00000022488	0.980094	0.000590441	Nckap1l
MSTRG.9203.4	ENSMUSG00000058163	0.980096	0.000590336	Gm5431
ENSMUST00000232795	ENSMUSG00000026749	0.980102	0.000589948	Nek6
ENSMUST00000212688	ENSMUSG00000076617	0.980103	0.000589925	Ighm
ENSMUST00000235045	ENSMUSG00000068220	0.980105	0.000589806	Lgals1
ENSMUST00000204275	ENSMUSG00000028238	0.980105	0.000589792	Atp6v0d2
ENSMUST00000233570	ENSMUSG00000025058	0.980113	0.000589296	5430427O19Rik
ENSMUST00000181447	ENSMUSG00000018727	0.980119	0.000588939	Cpsf4l
ENSMUST00000191663	ENSMUSG00000024164	0.980125	0.000588624	C3
MSTRG.16838.1	ENSMUSG00000031995	0.980125	0.000588613	St14
ENSMUST00000155729	ENSMUSG00000018727	0.980135	0.000587997	Cpsf4l
ENSMUST00000128338	ENSMUSG00000031465	0.980136	0.000587948	Angpt2
ENSMUST00000151966	ENSMUSG00000015314	0.980142	0.000587591	Slamf6
ENSMUST00000224036	ENSMUSG00000053930	0.980142	0.000587587	Shisa6
ENSMUST00000181331	ENSMUSG00000041707	0.98015	0.000587145	Tmem273
ENSMUST00000196946	ENSMUSG00000042671	0.980152	0.000587023	Rgs8
ENSMUST00000222846	ENSMUSG00000041476	0.980153	0.000586972	Smpx
ENSMUST00000150367	ENSMUSG00000040522	0.980164	0.000586298	Tlr8
ENSMUST00000166109	ENSMUSG00000002602	0.980169	0.00058601	Axl
ENSMUST00000126306	ENSMUSG00000028494	0.98017	0.000585967	Plin2
MSTRG.20510.3	ENSMUSG00000030102	0.980174	0.000585727	Itpr1
MSTRG.10210.1	ENSMUSG00000071342	0.980181	0.000585322	Lsmem1
ENSMUST00000232958	ENSMUSG00000036887	0.980182	0.000585261	C1qa
ENSMUST00000235045	ENSMUSG00000037860	0.980186	0.000585003	Aim2
ENSMUST00000197378	ENSMUSG00000036218	0.980199	0.000584239	Pdzrn4
ENSMUST00000156036	ENSMUSG00000056071	0.980201	0.000584106	S100a9
ENSMUST00000146655	ENSMUSG00000019312	0.980204	0.000583926	Grb7
ENSMUST00000222846	ENSMUSG00000054630	0.980211	0.000583544	Ugt2b5
ENSMUST00000191663	ENSMUSG00000026303	0.980212	0.000583461	Mlph
MSTRG.11525.1	ENSMUSG00000029204	0.980218	0.000583126	Rhoh
ENSMUST00000093950	ENSMUSG00000020053	0.980218	0.000583118	Igf1
ENSMUST00000191663	ENSMUSG00000067586	0.980225	0.000582736	S1pr3
ENSMUST00000150367	ENSMUSG00000032265	0.980227	0.000582603	Tent5a
ENSMUST00000172904	ENSMUSG00000019832	0.980233	0.000582212	Rab32
ENSMUST00000148530	ENSMUSG00000071203	0.980236	0.000582046	Naip5
ENSMUST00000196946	ENSMUSG00000025504	0.980241	0.000581795	Eps8l2
ENSMUST00000126306	ENSMUSG00000024371	0.980246	0.000581465	C2
MSTRG.9203.4	ENSMUSG00000025017	0.980247	0.000581424	Pik3ap1
MSTRG.10210.1	ENSMUSG00000048616	0.980249	0.000581297	Nog
ENSMUST00000128836	ENSMUSG00000059498	0.980249	0.000581276	Fcgr3
ENSMUST00000155384	ENSMUSG00000020407	0.980255	0.00058092	Upp1
ENSMUST00000156036	ENSMUSG00000028587	0.98027	0.000580044	Orc1
ENSMUST00000172904	ENSMUSG00000021886	0.980271	0.000580004	Gpr65
ENSMUST00000155384	ENSMUSG00000017697	0.98028	0.000579503	Ada
ENSMUST00000141372	ENSMUSG00000031373	0.98028	0.000579472	Car5b
ENSMUST00000181489	ENSMUSG00000072115	0.98028	0.000579468	Ang
MSTRG.9203.4	ENSMUSG00000078922	0.980284	0.000579247	Tgtp1
ENSMUST00000197378	ENSMUSG00000034708	0.980285	0.000579165	Grn
ENSMUST00000093950	ENSMUSG00000002699	0.980292	0.000578788	Lcp2
ENSMUST00000189909	ENSMUSG00000052914	0.980301	0.000578263	Cyp2j6
MSTRG.16838.1	ENSMUSG00000001333	0.980302	0.000578199	Sync
ENSMUST00000129868	ENSMUSG00000027208	0.980304	0.00057809	Fgf7
MSTRG.15756.2	ENSMUSG00000070730	0.980312	0.000577611	Rmdn3
ENSMUST00000181029	ENSMUSG00000029217	0.980316	0.000577368	Tec
ENSMUST00000150239	ENSMUSG00000024084	0.98032	0.000577131	Qpct
ENSMUST00000148545	ENSMUSG00000046223	0.980326	0.000576782	Plaur
ENSMUST00000159521	ENSMUSG00000015316	0.980329	0.000576609	Slamf1
ENSMUST00000235045	ENSMUSG00000004266	0.980336	0.000576235	Ptpn6
ENSMUST00000156678	ENSMUSG00000006519	0.980337	0.000576172	Cyba
ENSMUST00000208302	ENSMUSG00000060470	0.980339	0.000576052	Adgrg3
ENSMUST00000146655	ENSMUSG00000038860	0.980341	0.000575923	Garnl3
ENSMUST00000155384	ENSMUSG00000071637	0.980344	0.000575766	Cebpd
ENSMUST00000209402	ENSMUSG00000039146	0.980345	0.000575704	Ifi44l
ENSMUST00000196946	ENSMUSG00000020151	0.980346	0.000575649	Ptprr
ENSMUST00000226794	ENSMUSG00000048865	0.980353	0.000575209	Arhgap30
ENSMUST00000205182	ENSMUSG00000074151	0.980354	0.000575172	Nlrc5
ENSMUST00000232795	ENSMUSG00000025017	0.980359	0.000574889	Pik3ap1
ENSMUST00000196946	ENSMUSG00000078816	0.98036	0.000574828	Prkcg
ENSMUST00000204275	ENSMUSG00000026628	0.980365	0.000574503	Atf3
ENSMUST00000142962	ENSMUSG00000112148	0.980365	0.000574502	Lilrb4a
MSTRG.1090.2	ENSMUSG00000034855	0.980367	0.000574416	Cxcl10
ENSMUST00000187555	ENSMUSG00000079014	0.98037	0.00057423	Serpina3i
MSTRG.19011.1	ENSMUSG00000002565	0.980382	0.00057352	Scin
ENSMUST00000150367	ENSMUSG00000033880	0.980384	0.000573387	Lgals3bp
ENSMUST00000145615	ENSMUSG00000022468	0.980387	0.000573237	Endou
ENSMUST00000232958	ENSMUSG00000024553	0.980389	0.00057313	Galr1
ENSMUST00000235045	ENSMUSG00000024621	0.98039	0.000573081	Csf1r
ENSMUST00000126652	ENSMUSG00000064267	0.98039	0.000573056	Hvcn1
ENSMUST00000197378	ENSMUSG00000050708	0.980391	0.000572971	Ftl1
ENSMUST00000201831	ENSMUSG00000064267	0.980392	0.00057293	Hvcn1
ENSMUST00000151171	ENSMUSG00000062593	0.980398	0.000572593	Gm49339
ENSMUST00000148545	ENSMUSG00000002992	0.980398	0.00057257	Apoc2
ENSMUST00000160770	ENSMUSG00000043157	0.980399	0.000572529	Arl11
ENSMUST00000235045	ENSMUSG00000059326	0.980408	0.000572012	Csf2ra
ENSMUST00000156678	ENSMUSG00000022488	0.980411	0.000571858	Nckap1l
ENSMUST00000166109	ENSMUSG00000000244	0.980411	0.000571821	Tspan32
MSTRG.17621.3	ENSMUSG00000037405	0.980415	0.000571604	Icam1
ENSMUST00000221818	ENSMUSG00000030107	0.980416	0.000571535	Usp18
ENSMUST00000201831	ENSMUSG00000002831	0.980417	0.000571478	Plin4
ENSMUST00000181447	ENSMUSG00000036452	0.980419	0.000571378	Arhgap26
ENSMUST00000148545	ENSMUSG00000015355	0.980422	0.00057119	Cd48
ENSMUST00000191663	ENSMUSG00000059883	0.980424	0.000571107	Irak4
ENSMUST00000197378	ENSMUSG00000062488	0.980426	0.000570991	Ifit3b
ENSMUST00000232958	ENSMUSG00000052142	0.98043	0.000570753	Rasal3
ENSMUST00000235045	ENSMUSG00000035697	0.98043	0.000570711	Arhgap45
ENSMUST00000150367	ENSMUSG00000094066	0.980433	0.000570563	Fam205a2
ENSMUST00000139701	ENSMUSG00000079491	0.980433	0.000570555	H2-T10
ENSMUST00000226794	ENSMUSG00000020865	0.980436	0.0005704	Abcc3
ENSMUST00000138576	ENSMUSG00000025504	0.980448	0.000569657	Eps8l2
ENSMUST00000142962	ENSMUSG00000018927	0.98045	0.000569581	Ccl6
ENSMUST00000128121	ENSMUSG00000025207	0.980452	0.000569474	Sema4g
ENSMUST00000151026	ENSMUSG00000026452	0.980454	0.000569346	Syt2
ENSMUST00000222813	ENSMUSG00000040264	0.980455	0.000569252	Gbp2b
ENSMUST00000137345	ENSMUSG00000030806	0.98046	0.000569002	Stx1b
ENSMUST00000222813	ENSMUSG00000030341	0.980466	0.000568628	Tnfrsf1a
ENSMUST00000159882	ENSMUSG00000073542	0.98047	0.000568391	Cep76
ENSMUST00000166109	ENSMUSG00000039476	0.980477	0.000567979	Prrx2
ENSMUST00000129690	ENSMUSG00000028327	0.98048	0.000567822	Stra6l
ENSMUST00000129690	ENSMUSG00000024672	0.980484	0.000567577	Ms4a7
MSTRG.20510.3	ENSMUSG00000030592	0.980485	0.000567527	Ryr1
ENSMUST00000226794	ENSMUSG00000034708	0.98049	0.000567248	Grn
ENSMUST00000196946	ENSMUSG00000028222	0.980492	0.000567131	Calb1
ENSMUST00000209402	ENSMUSG00000028268	0.9805	0.000566661	Gbp3
ENSMUST00000174287	ENSMUSG00000036246	0.980508	0.000566213	Gmip
ENSMUST00000150239	ENSMUSG00000023064	0.980519	0.000565565	Sncg
ENSMUST00000031975	ENSMUSG00000038642	0.980521	0.000565473	Ctss
ENSMUST00000156477	ENSMUSG00000032502	0.980524	0.000565292	Stac
ENSMUST00000226794	ENSMUSG00000021886	0.980527	0.000565088	Gpr65
ENSMUST00000197378	ENSMUSG00000022969	0.980534	0.000564715	Il10rb
ENSMUST00000126306	ENSMUSG00000041515	0.980545	0.000564085	Irf8
ENSMUST00000031975	ENSMUSG00000024210	0.980546	0.000563992	Ip6k3
ENSMUST00000129690	ENSMUSG00000038521	0.980547	0.00056395	C1s1
ENSMUST00000128836	ENSMUSG00000044080	0.980555	0.000563502	S100a1
ENSMUST00000160770	ENSMUSG00000020399	0.980556	0.000563449	Havcr2
ENSMUST00000191663	ENSMUSG00000002111	0.98056	0.000563196	Spi1
MSTRG.17621.3	ENSMUSG00000027995	0.980562	0.000563053	Tlr2
ENSMUST00000151171	ENSMUSG00000040229	0.980568	0.000562744	Gpr34
ENSMUST00000147685	ENSMUSG00000029622	0.98057	0.000562602	Arpc1b
ENSMUST00000148530	ENSMUSG00000017760	0.980573	0.000562461	Ctsa
ENSMUST00000141372	ENSMUSG00000035929	0.980577	0.000562195	H2-Q4
ENSMUST00000154124	ENSMUSG00000032322	0.980581	0.000561998	Pstpip1
ENSMUST00000126306	ENSMUSG00000026358	0.980582	0.000561942	Rgs1
ENSMUST00000131025	ENSMUSG00000050335	0.980585	0.000561775	Lgals3
ENSMUST00000129690	ENSMUSG00000059108	0.980592	0.000561327	Ifitm6
ENSMUST00000152746	ENSMUSG00000039264	0.980593	0.000561278	Gimap3
ENSMUST00000235986	ENSMUSG00000002992	0.980594	0.00056121	Apoc2
ENSMUST00000131025	ENSMUSG00000031264	0.980597	0.000561036	Btk
ENSMUST00000160770	ENSMUSG00000040613	0.980613	0.000560155	Apobec1
ENSMUST00000197378	ENSMUSG00000068758	0.980632	0.000559062	Il3ra
ENSMUST00000132113	ENSMUSG00000018927	0.980648	0.000558151	Ccl6
ENSMUST00000034299	ENSMUSG00000030772	0.980654	0.000557793	Dkk3
ENSMUST00000126306	ENSMUSG00000028989	0.980657	0.000557601	Angptl7
ENSMUST00000148530	ENSMUSG00000029925	0.980658	0.000557563	Tbxas1
ENSMUST00000213810	ENSMUSG00000091402	0.980658	0.000557536	Rd3l
ENSMUST00000195685	ENSMUSG00000069516	0.98066	0.000557415	Lyz2
ENSMUST00000213746	ENSMUSG00000041827	0.980669	0.000556943	Oasl1
ENSMUST00000126306	ENSMUSG00000059182	0.98067	0.000556887	Skap2
ENSMUST00000126306	ENSMUSG00000036908	0.98067	0.000556882	Unc93b1
ENSMUST00000150367	ENSMUSG00000073490	0.980674	0.000556646	Ifi207
ENSMUST00000130421	ENSMUSG00000024338	0.980675	0.000556584	Psmb8
ENSMUST00000224015	ENSMUSG00000052234	0.980677	0.000556452	Epx
ENSMUST00000156270	ENSMUSG00000022686	0.98068	0.000556269	B3gnt5
ENSMUST00000131025	ENSMUSG00000073418	0.980684	0.000556038	C4b
MSTRG.6130.1	ENSMUSG00000001333	0.980692	0.000555614	Sync
ENSMUST00000151171	ENSMUSG00000006519	0.980695	0.000555431	Cyba
ENSMUST00000226023	ENSMUSG00000030560	0.980698	0.000555234	Ctsc
MSTRG.1090.2	ENSMUSG00000037921	0.980703	0.000554955	Ddx60
ENSMUST00000122983	ENSMUSG00000040170	0.980714	0.000554325	Fmo2
ENSMUST00000235986	ENSMUSG00000051439	0.980715	0.000554291	Cd14
ENSMUST00000232958	ENSMUSG00000024210	0.980715	0.000554252	Ip6k3
MSTRG.17900.1	ENSMUSG00000027848	0.980717	0.000554178	Olfml3
ENSMUST00000031975	ENSMUSG00000046805	0.980732	0.000553314	Mpeg1
ENSMUST00000237033	ENSMUSG00000092335	0.980733	0.000553267	Zfp977
MSTRG.15756.2	ENSMUSG00000027861	0.980735	0.000553114	Casq2
ENSMUST00000148545	ENSMUSG00000062082	0.980757	0.000551888	Cd200r4
ENSMUST00000191663	ENSMUSG00000057191	0.980759	0.000551743	AB124611
ENSMUST00000034299	ENSMUSG00000039476	0.980765	0.000551433	Prrx2
ENSMUST00000129868	ENSMUSG00000039206	0.980779	0.000550634	Daglb
ENSMUST00000159521	ENSMUSG00000040274	0.98078	0.000550582	Cdk6
MSTRG.9203.4	ENSMUSG00000026656	0.98078	0.000550578	Fcgr2b
ENSMUST00000235986	ENSMUSG00000029082	0.980783	0.000550392	Bst1
MSTRG.1857.1	ENSMUSG00000039153	0.980783	0.000550386	Runx2
MSTRG.9203.4	ENSMUSG00000030341	0.980786	0.000550232	Tnfrsf1a
ENSMUST00000131025	ENSMUSG00000044626	0.98079	0.000550007	Liph
ENSMUST00000139218	ENSMUSG00000024413	0.980796	0.000549656	Npc1
ENSMUST00000093950	ENSMUSG00000004552	0.980797	0.00054957	Ctse
ENSMUST00000145615	ENSMUSG00000040751	0.980799	0.000549501	Lat2
ENSMUST00000132111	ENSMUSG00000020866	0.980799	0.000549471	Cacna1g
ENSMUST00000148530	ENSMUSG00000048779	0.980811	0.000548812	P2ry6
ENSMUST00000031975	ENSMUSG00000015355	0.980816	0.000548492	Cd48
ENSMUST00000197378	ENSMUSG00000078942	0.98082	0.000548256	Naip6
ENSMUST00000164592	ENSMUSG00000037860	0.980823	0.000548084	Aim2
ENSMUST00000191663	ENSMUSG00000099974	0.980835	0.000547414	Bcl2a1d
ENSMUST00000209402	ENSMUSG00000073490	0.980845	0.000546867	Ifi207
ENSMUST00000232795	ENSMUSG00000029771	0.980854	0.000546362	Irf5
ENSMUST00000161668	ENSMUSG00000091649	0.980856	0.000546246	Phf11b
ENSMUST00000146244	ENSMUSG00000000394	0.980856	0.000546209	Gcg
ENSMUST00000031975	ENSMUSG00000018920	0.980857	0.000546183	Cxcl16
ENSMUST00000181338	ENSMUSG00000039013	0.980858	0.000546135	Siglecf
ENSMUST00000189828	ENSMUSG00000052160	0.980862	0.000545896	Pld4
ENSMUST00000147794	ENSMUSG00000063919	0.980872	0.000545308	Srrm4
ENSMUST00000156678	ENSMUSG00000031662	0.980875	0.000545125	Snx20
ENSMUST00000187555	ENSMUSG00000039153	0.98089	0.000544316	Runx2
ENSMUST00000148545	ENSMUSG00000098112	0.980905	0.000543433	Bin2
ENSMUST00000166109	ENSMUSG00000005142	0.980906	0.000543364	Man2b1
ENSMUST00000126306	ENSMUSG00000054520	0.980908	0.000543261	Sh3bp2
ENSMUST00000228505	ENSMUSG00000039062	0.980918	0.000542725	Anpep
ENSMUST00000156418	ENSMUSG00000030351	0.980918	0.000542717	Tspan11
ENSMUST00000148530	ENSMUSG00000069792	0.98092	0.000542601	Wfdc17
MSTRG.9203.4	ENSMUSG00000022488	0.98092	0.000542569	Nckap1l
ENSMUST00000159521	ENSMUSG00000079415	0.980936	0.000541711	Cntf
ENSMUST00000132111	ENSMUSG00000025739	0.980939	0.000541515	Gng13
ENSMUST00000228505	ENSMUSG00000062593	0.980939	0.000541508	Gm49339
ENSMUST00000196946	ENSMUSG00000079092	0.980942	0.000541333	Prl2c2
ENSMUST00000222813	ENSMUSG00000040229	0.980945	0.000541203	Gpr34
ENSMUST00000126652	ENSMUSG00000094103	0.980952	0.00054076	1700047I17Rik2
MSTRG.20510.3	ENSMUSG00000011034	0.980953	0.000540716	Slc5a1
MSTRG.15756.2	ENSMUSG00000005220	0.980959	0.000540408	Corin
ENSMUST00000126306	ENSMUSG00000020901	0.980977	0.000539382	Pik3r5
ENSMUST00000152746	ENSMUSG00000051498	0.980978	0.000539323	Tlr6
ENSMUST00000195685	ENSMUSG00000062082	0.980981	0.000539168	Cd200r4
ENSMUST00000191663	ENSMUSG00000074417	0.980983	0.000539056	Gm14548
ENSMUST00000126009	ENSMUSG00000032372	0.980986	0.000538869	Plscr2
ENSMUST00000126306	ENSMUSG00000039146	0.980992	0.000538503	Ifi44l
MSTRG.17621.3	ENSMUSG00000059326	0.980997	0.000538238	Csf2ra
ENSMUST00000131025	ENSMUSG00000002332	0.981003	0.000537884	Dhrs1
ENSMUST00000148545	ENSMUSG00000059326	0.981005	0.000537779	Csf2ra
ENSMUST00000226794	ENSMUSG00000026981	0.981005	0.000537768	Il1rn
ENSMUST00000224036	ENSMUSG00000036766	0.981008	0.000537614	Dner
ENSMUST00000128836	ENSMUSG00000020399	0.981018	0.000537072	Havcr2
ENSMUST00000153104	ENSMUSG00000032359	0.981024	0.000536717	Ctsh
ENSMUST00000197378	ENSMUSG00000031165	0.981026	0.00053659	Was
MSTRG.1090.2	ENSMUSG00000042622	0.981028	0.000536477	Maff
ENSMUST00000126306	ENSMUSG00000075588	0.981034	0.000536147	Hoxb2
ENSMUST00000197378	ENSMUSG00000030124	0.981043	0.00053562	Lag3
ENSMUST00000159521	ENSMUSG00000001025	0.981046	0.000535497	S100a6
ENSMUST00000156477	ENSMUSG00000017417	0.981058	0.000534791	Plxdc1
MSTRG.1090.2	ENSMUSG00000094066	0.981062	0.000534559	Fam205a2
ENSMUST00000208302	ENSMUSG00000028197	0.981069	0.000534163	Col24a1
ENSMUST00000148530	ENSMUSG00000025058	0.981072	0.000533994	5430427O19Rik
ENSMUST00000126652	ENSMUSG00000071203	0.981075	0.000533861	Naip5
ENSMUST00000126306	ENSMUSG00000042622	0.981082	0.000533475	Maff
ENSMUST00000208302	ENSMUSG00000058755	0.981089	0.000533064	Osm
ENSMUST00000138670	ENSMUSG00000020151	0.98109	0.000533013	Ptprr
ENSMUST00000128338	ENSMUSG00000057058	0.981091	0.000532963	Skap1
ENSMUST00000191663	ENSMUSG00000028599	0.981107	0.000532058	Tnfrsf1b
ENSMUST00000166109	ENSMUSG00000037686	0.981109	0.000531949	Aspg
ENSMUST00000031975	ENSMUSG00000018774	0.981109	0.000531936	Cd68
ENSMUST00000191663	ENSMUSG00000045382	0.981112	0.000531769	Cxcr4
ENSMUST00000049922	ENSMUSG00000031762	0.981117	0.000531503	Mt2
ENSMUST00000156036	ENSMUSG00000005800	0.981121	0.000531254	Mmp8
ENSMUST00000232958	ENSMUSG00000041515	0.981126	0.000530954	Irf8
MSTRG.13285.1	ENSMUSG00000078816	0.981127	0.000530909	Prkcg
ENSMUST00000128836	ENSMUSG00000025355	0.981128	0.000530856	Mmp19
ENSMUST00000131025	ENSMUSG00000060802	0.981131	0.000530681	B2m
MSTRG.1857.1	ENSMUSG00000090231	0.981132	0.00053067	Cfb
MSTRG.17621.3	ENSMUSG00000043157	0.981139	0.000530256	Arl11
ENSMUST00000126306	ENSMUSG00000052336	0.981153	0.000529486	Cx3cr1
MSTRG.9203.4	ENSMUSG00000050335	0.981153	0.000529447	Lgals3
ENSMUST00000151026	ENSMUSG00000074695	0.981155	0.000529363	Il22
ENSMUST00000148530	ENSMUSG00000034330	0.981156	0.00052929	Plcg2
ENSMUST00000126652	ENSMUSG00000030107	0.981162	0.000528936	Usp18
ENSMUST00000031975	ENSMUSG00000022488	0.981167	0.000528704	Nckap1l
ENSMUST00000160770	ENSMUSG00000044583	0.981169	0.000528547	Tlr7
ENSMUST00000159521	ENSMUSG00000024986	0.98117	0.000528534	Hhex
ENSMUST00000140361	ENSMUSG00000037579	0.981172	0.000528387	Kcnh3
ENSMUST00000160770	ENSMUSG00000040264	0.981172	0.000528377	Gbp2b
ENSMUST00000226794	ENSMUSG00000004730	0.981179	0.000528024	Adgre1
ENSMUST00000155384	ENSMUSG00000031139	0.981179	0.000528013	Mcf2
ENSMUST00000160770	ENSMUSG00000034957	0.981183	0.00052779	Cebpa
ENSMUST00000221818	ENSMUSG00000056423	0.981184	0.000527737	Uts2b
ENSMUST00000142962	ENSMUSG00000015852	0.981191	0.000527345	Fcrls
ENSMUST00000147685	ENSMUSG00000021822	0.981198	0.000526975	Plau
ENSMUST00000204275	ENSMUSG00000031762	0.981205	0.000526586	Mt2
ENSMUST00000222813	ENSMUSG00000026358	0.981206	0.000526491	Rgs1
ENSMUST00000232958	ENSMUSG00000025232	0.981207	0.000526425	Hexa
ENSMUST00000141372	ENSMUSG00000036330	0.981222	0.000525589	Slc18a1
ENSMUST00000150367	ENSMUSG00000079014	0.981225	0.000525451	Serpina3i
ENSMUST00000150239	ENSMUSG00000051048	0.981227	0.000525351	P4ha3
MSTRG.9203.4	ENSMUSG00000040564	0.981231	0.000525093	Apoc1
ENSMUST00000130421	ENSMUSG00000026321	0.981237	0.000524748	Tnfrsf11a
ENSMUST00000156418	ENSMUSG00000053930	0.981239	0.000524683	Shisa6
ENSMUST00000181029	ENSMUSG00000027287	0.981243	0.000524425	Snap23
ENSMUST00000195685	ENSMUSG00000056737	0.981247	0.00052424	Capg
ENSMUST00000237033	ENSMUSG00000045382	0.981248	0.000524184	Cxcr4
ENSMUST00000160770	ENSMUSG00000060063	0.98125	0.00052407	Alox5ap
ENSMUST00000172904	ENSMUSG00000024371	0.981253	0.000523907	C2
MSTRG.1090.2	ENSMUSG00000099032	0.981258	0.000523614	Tcf24
ENSMUST00000232958	ENSMUSG00000022488	0.981266	0.000523179	Nckap1l
ENSMUST00000156678	ENSMUSG00000038224	0.981269	0.000522998	Serpinf2
ENSMUST00000094427	ENSMUSG00000076438	0.981284	0.000522179	Oxct2b
ENSMUST00000134019	ENSMUSG00000050730	0.981296	0.000521467	Arhgap42
ENSMUST00000197378	ENSMUSG00000036905	0.981301	0.000521203	C1qb
ENSMUST00000156678	ENSMUSG00000059326	0.98132	0.000520168	Csf2ra
ENSMUST00000222813	ENSMUSG00000074622	0.981324	0.000519908	Mafb
ENSMUST00000166109	ENSMUSG00000075122	0.98133	0.000519608	Cd80
ENSMUST00000034299	ENSMUSG00000031762	0.981338	0.000519137	Mt2
ENSMUST00000034299	ENSMUSG00000024164	0.981342	0.00051892	C3
ENSMUST00000227632	ENSMUSG00000005553	0.981344	0.000518813	Atp4a
ENSMUST00000233570	ENSMUSG00000040528	0.981347	0.000518667	Milr1
ENSMUST00000181447	ENSMUSG00000037754	0.981349	0.000518566	Ppp1r16b
ENSMUST00000126652	ENSMUSG00000067212	0.981351	0.00051844	H2-T23
ENSMUST00000156678	ENSMUSG00000052336	0.981353	0.000518307	Cx3cr1
ENSMUST00000147685	ENSMUSG00000033880	0.98136	0.00051795	Lgals3bp
ENSMUST00000031975	ENSMUSG00000053063	0.981361	0.000517875	Clec12a
ENSMUST00000034299	ENSMUSG00000037405	0.981361	0.000517856	Icam1
ENSMUST00000213810	ENSMUSG00000054901	0.981365	0.000517659	Arhgef33
ENSMUST00000131025	ENSMUSG00000069516	0.981368	0.000517479	Lyz2
ENSMUST00000155384	ENSMUSG00000031662	0.981372	0.000517244	Snx20
ENSMUST00000163056	ENSMUSG00000010825	0.981384	0.000516627	Grid2ip
ENSMUST00000130421	ENSMUSG00000031465	0.981394	0.00051603	Angpt2
ENSMUST00000202142	ENSMUSG00000063193	0.981408	0.000515273	Cd300lb
ENSMUST00000189909	ENSMUSG00000041565	0.98141	0.000515195	L3mbtl4
ENSMUST00000151171	ENSMUSG00000031762	0.981411	0.000515112	Mt2
ENSMUST00000204275	ENSMUSG00000059108	0.981411	0.000515091	Ifitm6
ENSMUST00000150367	ENSMUSG00000075588	0.981414	0.000514926	Hoxb2
ENSMUST00000166109	ENSMUSG00000074896	0.981417	0.000514795	Ifit3
ENSMUST00000039939	ENSMUSG00000026380	0.981422	0.000514485	Tfcp2l1
ENSMUST00000150759	ENSMUSG00000026380	0.981422	0.000514485	Tfcp2l1
MSTRG.1857.1	ENSMUSG00000029343	0.981425	0.000514316	Crybb1
ENSMUST00000034299	ENSMUSG00000045932	0.981426	0.00051429	Ifit2
ENSMUST00000128836	ENSMUSG00000038147	0.981427	0.000514204	Cd84
MSTRG.17900.1	ENSMUSG00000090231	0.981429	0.000514113	Cfb
ENSMUST00000222813	ENSMUSG00000025993	0.981446	0.000513191	Slc40a1
ENSMUST00000197378	ENSMUSG00000030579	0.981451	0.000512919	Tyrobp
ENSMUST00000238676	ENSMUSG00000017446	0.981452	0.000512842	C1qtnf1
ENSMUST00000196946	ENSMUSG00000054901	0.981454	0.000512765	Arhgef33
ENSMUST00000131025	ENSMUSG00000059498	0.981461	0.000512369	Fcgr3
ENSMUST00000031975	ENSMUSG00000029082	0.981463	0.000512251	Bst1
ENSMUST00000235045	ENSMUSG00000018008	0.981468	0.000511995	Cyth4
ENSMUST00000147685	ENSMUSG00000033355	0.981475	0.00051158	Rtp4
ENSMUST00000150367	ENSMUSG00000032596	0.981476	0.000511514	Uba7
MSTRG.17621.3	ENSMUSG00000024164	0.981487	0.000510936	C3
ENSMUST00000191663	ENSMUSG00000037405	0.981488	0.000510892	Icam1
ENSMUST00000235045	ENSMUSG00000024737	0.981488	0.000510843	Slc15a3
ENSMUST00000197378	ENSMUSG00000026981	0.981495	0.000510482	Il1rn
ENSMUST00000151171	ENSMUSG00000079415	0.981498	0.000510343	Cntf
ENSMUST00000191663	ENSMUSG00000002602	0.981498	0.000510319	Axl
ENSMUST00000126306	ENSMUSG00000075122	0.981504	0.000509969	Cd80
ENSMUST00000156678	ENSMUSG00000072620	0.981507	0.000509824	Slfn2
ENSMUST00000154124	ENSMUSG00000028031	0.981513	0.000509517	Dkk2
ENSMUST00000181331	ENSMUSG00000005087	0.981515	0.000509386	Cd44
ENSMUST00000201831	ENSMUSG00000007613	0.981517	0.00050925	Tgfbr1
ENSMUST00000148545	ENSMUSG00000060063	0.981521	0.000509055	Alox5ap
ENSMUST00000131557	ENSMUSG00000023232	0.981522	0.000509011	Serinc2
ENSMUST00000156477	ENSMUSG00000028793	0.981534	0.00050832	Rnf19b
ENSMUST00000159521	ENSMUSG00000067586	0.981538	0.000508137	S1pr3
ENSMUST00000146244	ENSMUSG00000043740	0.98154	0.000507993	B430306N03Rik
ENSMUST00000191663	ENSMUSG00000029919	0.98154	0.000507991	Hpgds
ENSMUST00000201831	ENSMUSG00000067212	0.981544	0.000507768	H2-T23
ENSMUST00000126306	ENSMUSG00000015027	0.981547	0.000507617	Galns
ENSMUST00000151171	ENSMUSG00000079419	0.981548	0.000507567	Ms4a6c
ENSMUST00000148545	ENSMUSG00000018774	0.981564	0.000506679	Cd68
ENSMUST00000138670	ENSMUSG00000024347	0.981566	0.000506603	Psd2
ENSMUST00000224036	ENSMUSG00000078958	0.981566	0.000506573	Atp6ap1l
ENSMUST00000222813	ENSMUSG00000036330	0.981583	0.000505639	Slc18a1
ENSMUST00000126306	ENSMUSG00000005142	0.981584	0.000505574	Man2b1
ENSMUST00000130421	ENSMUSG00000043008	0.981587	0.000505445	Klhl6
ENSMUST00000187555	ENSMUSG00000048779	0.981595	0.000505006	P2ry6
ENSMUST00000130421	ENSMUSG00000030220	0.981601	0.000504672	Arhgdib
ENSMUST00000146118	ENSMUSG00000060131	0.981608	0.000504293	Atp8b4
ENSMUST00000226794	ENSMUSG00000040061	0.981609	0.000504222	Plcb2
ENSMUST00000160770	ENSMUSG00000002111	0.981611	0.000504129	Spi1
ENSMUST00000148545	ENSMUSG00000040564	0.981614	0.00050395	Apoc1
ENSMUST00000160770	ENSMUSG00000060802	0.981621	0.000503575	B2m
ENSMUST00000237033	ENSMUSG00000056737	0.981622	0.000503533	Capg
ENSMUST00000148530	ENSMUSG00000089929	0.981634	0.000502856	Bcl2a1b
MSTRG.13285.1	ENSMUSG00000028793	0.981639	0.00050257	Rnf19b
MSTRG.17900.1	ENSMUSG00000022468	0.981647	0.000502165	Endou
ENSMUST00000031975	ENSMUSG00000040264	0.981658	0.000501533	Gbp2b
ENSMUST00000123516	ENSMUSG00000021572	0.981663	0.000501307	Cep72
ENSMUST00000134163	ENSMUSG00000029814	0.981663	0.00050127	Igf2bp3
ENSMUST00000231014	ENSMUSG00000076438	0.981667	0.000501087	Oxct2b
ENSMUST00000191663	ENSMUSG00000000244	0.981678	0.000500492	Tspan32
ENSMUST00000181447	ENSMUSG00000042978	0.981693	0.000499667	Sbk1
ENSMUST00000226794	ENSMUSG00000078942	0.981709	0.000498786	Naip6
ENSMUST00000166109	ENSMUSG00000037225	0.981723	0.000498022	Fgf2
ENSMUST00000148530	ENSMUSG00000026480	0.981723	0.000498015	Ncf2
ENSMUST00000147685	ENSMUSG00000030798	0.981725	0.000497915	Cd37
ENSMUST00000164592	ENSMUSG00000026395	0.981726	0.000497868	Ptprc
ENSMUST00000147685	ENSMUSG00000016256	0.981731	0.000497571	Ctsz
ENSMUST00000147685	ENSMUSG00000028494	0.981738	0.000497211	Plin2
ENSMUST00000156678	ENSMUSG00000078945	0.981748	0.000496648	Naip2
ENSMUST00000156678	ENSMUSG00000053113	0.981748	0.000496637	Socs3
ENSMUST00000235045	ENSMUSG00000004730	0.981749	0.000496598	Adgre1
ENSMUST00000093950	ENSMUSG00000000244	0.981754	0.000496332	Tspan32
ENSMUST00000139218	ENSMUSG00000071342	0.981757	0.000496157	Lsmem1
ENSMUST00000233201	ENSMUSG00000028459	0.98176	0.00049599	Cd72
ENSMUST00000141839	ENSMUSG00000028716	0.981765	0.000495725	Pdzk1ip1
ENSMUST00000213746	ENSMUSG00000074151	0.981769	0.000495536	Nlrc5
ENSMUST00000230634	ENSMUSG00000076617	0.981776	0.000495165	Ighm
ENSMUST00000154124	ENSMUSG00000050747	0.981782	0.000494846	Trim15
ENSMUST00000221818	ENSMUSG00000018927	0.981789	0.000494457	Ccl6
ENSMUST00000155729	ENSMUSG00000001435	0.981792	0.000494293	Col18a1
ENSMUST00000191663	ENSMUSG00000027399	0.981795	0.000494137	Il1a
ENSMUST00000148530	ENSMUSG00000039013	0.981811	0.000493252	Siglecf
ENSMUST00000128663	ENSMUSG00000022237	0.981818	0.000492886	Ankrd33b
ENSMUST00000156477	ENSMUSG00000030351	0.98182	0.000492779	Tspan11
ENSMUST00000232958	ENSMUSG00000024621	0.981843	0.000491536	Csf1r
ENSMUST00000174287	ENSMUSG00000024677	0.981843	0.00049153	Ms4a6b
ENSMUST00000237033	ENSMUSG00000029771	0.981846	0.00049138	Irf5
ENSMUST00000181029	ENSMUSG00000025888	0.981846	0.000491336	Casp1
ENSMUST00000226794	ENSMUSG00000090124	0.981849	0.000491176	Ugt1a7c
MSTRG.17621.3	ENSMUSG00000025877	0.981852	0.000491033	Hk3
ENSMUST00000129661	ENSMUSG00000005357	0.981857	0.000490759	Slc1a6
ENSMUST00000187555	ENSMUSG00000025058	0.981864	0.000490412	5430427O19Rik
MSTRG.17621.3	ENSMUSG00000001751	0.981864	0.000490382	Naglu
ENSMUST00000131025	ENSMUSG00000075122	0.981865	0.000490334	Cd80
ENSMUST00000189909	ENSMUSG00000091511	0.981874	0.000489824	Vmn2r87
ENSMUST00000159521	ENSMUSG00000070737	0.981875	0.000489799	Tmem35b
ENSMUST00000156678	ENSMUSG00000068335	0.981875	0.000489782	Dok1
ENSMUST00000031975	ENSMUSG00000043157	0.981885	0.000489234	Arl11
ENSMUST00000148545	ENSMUSG00000022488	0.981886	0.000489218	Nckap1l
MSTRG.10210.1	ENSMUSG00000024413	0.981887	0.000489165	Npc1
ENSMUST00000181489	ENSMUSG00000029561	0.981889	0.000489057	Oasl2
ENSMUST00000148545	ENSMUSG00000026676	0.981894	0.000488756	Ccdc3
ENSMUST00000147685	ENSMUSG00000027848	0.981896	0.000488687	Olfml3
ENSMUST00000148530	ENSMUSG00000021242	0.981929	0.000486893	Npc2
ENSMUST00000197378	ENSMUSG00000042684	0.981935	0.000486586	Npl
ENSMUST00000099676	ENSMUSG00000076617	0.981954	0.000485553	Ighm
ENSMUST00000097597	ENSMUSG00000028268	0.981955	0.00048551	Gbp3
ENSMUST00000132111	ENSMUSG00000056457	0.981957	0.000485366	Prl2c3
ENSMUST00000156678	ENSMUSG00000007891	0.981969	0.000484757	Ctsd
ENSMUST00000126652	ENSMUSG00000079014	0.981988	0.000483733	Serpina3i
ENSMUST00000131025	ENSMUSG00000025355	0.981992	0.000483508	Mmp19
ENSMUST00000147151	ENSMUSG00000025877	0.981993	0.000483456	Hk3
ENSMUST00000208417	ENSMUSG00000069743	0.981999	0.000483115	Zfp820
ENSMUST00000131025	ENSMUSG00000021998	0.982002	0.000483002	Lcp1
ENSMUST00000134163	ENSMUSG00000034459	0.982002	0.000482961	Ifit1
ENSMUST00000093950	ENSMUSG00000029919	0.982003	0.000482921	Hpgds
MSTRG.1090.2	ENSMUSG00000056423	0.982005	0.000482832	Uts2b
MSTRG.9203.4	ENSMUSG00000044468	0.982006	0.000482786	Tent5c
ENSMUST00000195685	ENSMUSG00000022439	0.982006	0.000482739	Parvg
ENSMUST00000235045	ENSMUSG00000021624	0.982012	0.00048246	Cd180
ENSMUST00000034299	ENSMUSG00000115483	0.982021	0.000481984	Gm9732
ENSMUST00000226794	ENSMUSG00000069607	0.982024	0.000481785	Cd300ld3
ENSMUST00000166109	ENSMUSG00000073489	0.982042	0.00048083	Ifi204
ENSMUST00000147685	ENSMUSG00000029915	0.98205	0.000480432	Clec5a
ENSMUST00000150239	ENSMUSG00000037411	0.982053	0.000480266	Serpine1
ENSMUST00000093950	ENSMUSG00000062585	0.982092	0.00047815	Cnr2
ENSMUST00000155384	ENSMUSG00000015852	0.982093	0.00047812	Fcrls
ENSMUST00000034299	ENSMUSG00000028599	0.982093	0.00047811	Tnfrsf1b
ENSMUST00000131025	ENSMUSG00000032769	0.982095	0.000478035	Trpa1
ENSMUST00000153104	ENSMUSG00000044350	0.982099	0.000477823	Lacc1
ENSMUST00000148545	ENSMUSG00000021998	0.982102	0.000477629	Lcp1
ENSMUST00000232958	ENSMUSG00000038151	0.982103	0.000477583	Prdm1
ENSMUST00000181331	ENSMUSG00000024079	0.982111	0.000477171	Eif2ak2
ENSMUST00000138670	ENSMUSG00000079598	0.982114	0.000476986	Clec2l
ENSMUST00000151171	ENSMUSG00000004609	0.982119	0.000476716	Cd33
ENSMUST00000148530	ENSMUSG00000015950	0.982124	0.000476458	Ncf1
ENSMUST00000222813	ENSMUSG00000058715	0.982126	0.000476357	Fcer1g
ENSMUST00000222813	ENSMUSG00000040552	0.982134	0.000475936	C3ar1
MSTRG.9203.4	ENSMUSG00000006519	0.982134	0.000475935	Cyba
ENSMUST00000130421	ENSMUSG00000045932	0.982152	0.000474981	Ifit2
ENSMUST00000222813	ENSMUSG00000026564	0.982158	0.000474678	Dusp27
MSTRG.10210.1	ENSMUSG00000095595	0.982162	0.000474452	Fam177a
MSTRG.6130.1	ENSMUSG00000047361	0.982162	0.000474428	Gm973
MSTRG.17621.3	ENSMUSG00000046805	0.982177	0.000473656	Mpeg1
ENSMUST00000130421	ENSMUSG00000090215	0.982183	0.000473349	Trim34b
ENSMUST00000156678	ENSMUSG00000001751	0.982184	0.000473303	Naglu
ENSMUST00000148530	ENSMUSG00000112148	0.982186	0.000473167	Lilrb4a
MSTRG.9203.4	ENSMUSG00000060802	0.982187	0.000473126	B2m
ENSMUST00000130421	ENSMUSG00000101389	0.982189	0.000473001	Ms4a4a
ENSMUST00000147685	ENSMUSG00000053835	0.982191	0.000472904	H2-T24
ENSMUST00000221818	ENSMUSG00000031139	0.982192	0.000472845	Mcf2
ENSMUST00000093950	ENSMUSG00000022876	0.982193	0.000472829	Samsn1
ENSMUST00000150239	ENSMUSG00000097565	0.982194	0.000472743	Gm26965
ENSMUST00000133384	ENSMUSG00000056071	0.982195	0.000472682	S100a9
ENSMUST00000034299	ENSMUSG00000009376	0.982197	0.000472598	Met
ENSMUST00000181447	ENSMUSG00000095595	0.982199	0.000472518	Fam177a
ENSMUST00000034299	ENSMUSG00000033386	0.982201	0.000472378	Frrs1
ENSMUST00000136359	ENSMUSG00000073002	0.982205	0.000472188	Vamp5
ENSMUST00000147685	ENSMUSG00000034422	0.982207	0.000472047	Parp14
ENSMUST00000156418	ENSMUSG00000037754	0.982229	0.000470932	Ppp1r16b
ENSMUST00000150367	ENSMUSG00000045322	0.982237	0.000470465	Tlr9
ENSMUST00000155729	ENSMUSG00000002930	0.982239	0.000470379	Ppp1r17
MSTRG.15544.3	ENSMUSG00000070601	0.982241	0.000470263	Vmn2r84
ENSMUST00000138670	ENSMUSG00000066438	0.982243	0.000470164	Plekhd1
ENSMUST00000226794	ENSMUSG00000025534	0.982259	0.00046933	Gusb
ENSMUST00000237033	ENSMUSG00000046186	0.982264	0.000469062	Cd109
ENSMUST00000160770	ENSMUSG00000024210	0.982265	0.00046903	Ip6k3
ENSMUST00000146655	ENSMUSG00000006235	0.982272	0.000468616	Epor
ENSMUST00000159521	ENSMUSG00000026227	0.982277	0.000468365	2810459M11Rik
ENSMUST00000148530	ENSMUSG00000021624	0.982281	0.000468181	Cd180
ENSMUST00000031975	ENSMUSG00000058818	0.982284	0.000467993	Pirb
ENSMUST00000195685	ENSMUSG00000033777	0.982287	0.000467828	Tlr13
ENSMUST00000195685	ENSMUSG00000026628	0.98229	0.000467679	Atf3
ENSMUST00000237033	ENSMUSG00000022912	0.982291	0.000467653	Pros1
ENSMUST00000232958	ENSMUSG00000038642	0.9823	0.000467186	Ctss
ENSMUST00000156678	ENSMUSG00000035004	0.982314	0.000466408	Igsf6
MSTRG.1090.1	ENSMUSG00000029417	0.982325	0.000465845	Cxcl9
ENSMUST00000232958	ENSMUSG00000052336	0.982325	0.000465828	Cx3cr1
ENSMUST00000213733	ENSMUSG00000031875	0.982326	0.000465776	Cmtm3
MSTRG.7453.26	ENSMUSG00000031875	0.982326	0.000465776	Cmtm3
ENSMUST00000151171	ENSMUSG00000043157	0.982329	0.000465649	Arl11
ENSMUST00000126306	ENSMUSG00000034116	0.982331	0.000465539	Vav1
ENSMUST00000126009	ENSMUSG00000020191	0.982349	0.000464604	Spata48
ENSMUST00000211056	ENSMUSG00000040170	0.982356	0.000464236	Fmo2
ENSMUST00000155384	ENSMUSG00000026928	0.982372	0.000463385	Card9
ENSMUST00000147685	ENSMUSG00000017760	0.982373	0.000463337	Ctsa
ENSMUST00000232598	ENSMUSG00000046410	0.982374	0.000463269	Kcnk6
ENSMUST00000208302	ENSMUSG00000054453	0.982383	0.000462791	Sytl5
ENSMUST00000191663	ENSMUSG00000022574	0.982386	0.000462623	Naprt
ENSMUST00000228505	ENSMUSG00000031762	0.982388	0.00046252	Mt2
ENSMUST00000034299	ENSMUSG00000002602	0.982394	0.000462205	Axl
ENSMUST00000226794	ENSMUSG00000002831	0.982396	0.000462138	Plin4
ENSMUST00000166109	ENSMUSG00000058715	0.982399	0.000461956	Fcer1g
ENSMUST00000181029	ENSMUSG00000054626	0.982411	0.000461334	Xlr
ENSMUST00000181447	ENSMUSG00000087035	0.982417	0.000461001	Tmem74bos
MSTRG.9203.4	ENSMUSG00000038147	0.982418	0.000460988	Cd84
ENSMUST00000195685	ENSMUSG00000050335	0.982428	0.000460465	Lgals3
ENSMUST00000126652	ENSMUSG00000018927	0.982429	0.000460397	Ccl6
ENSMUST00000146254	ENSMUSG00000044258	0.982433	0.000460212	Ctla2a
ENSMUST00000031975	ENSMUSG00000024300	0.982433	0.000460183	Myo1f
ENSMUST00000181338	ENSMUSG00000048120	0.982434	0.000460156	Entpd1
ENSMUST00000148545	ENSMUSG00000013707	0.982435	0.000460092	Tnfaip8l2
ENSMUST00000166109	ENSMUSG00000034792	0.982443	0.000459655	Gna15
ENSMUST00000160770	ENSMUSG00000021939	0.982444	0.000459611	Ctsb
MSTRG.20510.3	ENSMUSG00000032446	0.982465	0.000458532	Eomes
ENSMUST00000126306	ENSMUSG00000035697	0.982465	0.000458527	Arhgap45
ENSMUST00000155233	ENSMUSG00000094066	0.982466	0.000458443	Fam205a2
ENSMUST00000138670	ENSMUSG00000028718	0.98248	0.000457749	Stil
ENSMUST00000156418	ENSMUSG00000038128	0.982481	0.000457698	Camk4
ENSMUST00000148530	ENSMUSG00000040747	0.982498	0.000456781	Cd53
ENSMUST00000222813	ENSMUSG00000026321	0.982515	0.000455904	Tnfrsf11a
ENSMUST00000156678	ENSMUSG00000018341	0.98252	0.000455669	Il12rb2
ENSMUST00000151171	ENSMUSG00000105504	0.982521	0.0004556	Gbp5
MSTRG.9203.4	ENSMUSG00000015355	0.982523	0.000455524	Cd48
ENSMUST00000235045	ENSMUSG00000026395	0.982525	0.000455383	Ptprc
ENSMUST00000146655	ENSMUSG00000110353	0.982525	0.000455376	Gm33543
ENSMUST00000128836	ENSMUSG00000018341	0.982541	0.000454582	Il12rb2
ENSMUST00000126306	ENSMUSG00000058818	0.982553	0.00045396	Pirb
MSTRG.9203.4	ENSMUSG00000018774	0.982555	0.000453854	Cd68
ENSMUST00000031975	ENSMUSG00000015027	0.98256	0.00045359	Galns
ENSMUST00000131025	ENSMUSG00000079293	0.98256	0.000453562	Clec7a
ENSMUST00000226794	ENSMUSG00000025058	0.982564	0.000453361	5430427O19Rik
MSTRG.9203.4	ENSMUSG00000018341	0.982566	0.000453285	Il12rb2
ENSMUST00000126306	ENSMUSG00000040693	0.982568	0.000453159	Slco4c1
ENSMUST00000181489	ENSMUSG00000032265	0.982587	0.000452171	Tent5a
ENSMUST00000213746	ENSMUSG00000029322	0.982596	0.000451696	Plac8
ENSMUST00000151171	ENSMUSG00000024986	0.982598	0.000451592	Hhex
ENSMUST00000127133	ENSMUSG00000027073	0.982621	0.000450441	Prg2
ENSMUST00000160770	ENSMUSG00000026480	0.982651	0.000448876	Ncf2
ENSMUST00000230845	ENSMUSG00000071068	0.982653	0.000448765	Treml2
ENSMUST00000163056	ENSMUSG00000002020	0.982657	0.000448549	Ltbp2
ENSMUST00000166109	ENSMUSG00000024978	0.982658	0.000448511	Gpam
ENSMUST00000166109	ENSMUSG00000040264	0.982662	0.000448325	Gbp2b
ENSMUST00000150367	ENSMUSG00000026535	0.982664	0.000448222	Ifi202b
ENSMUST00000205182	ENSMUSG00000056648	0.982665	0.000448142	Hoxb8
MSTRG.9203.4	ENSMUSG00000021998	0.98267	0.000447865	Lcp1
ENSMUST00000237033	ENSMUSG00000105504	0.982675	0.000447614	Gbp5
MSTRG.9203.4	ENSMUSG00000018920	0.982676	0.000447579	Cxcl16
ENSMUST00000172904	ENSMUSG00000004266	0.982676	0.000447578	Ptpn6
ENSMUST00000147685	ENSMUSG00000022876	0.982676	0.000447572	Samsn1
MSTRG.9203.4	ENSMUSG00000019832	0.982684	0.000447172	Rab32
ENSMUST00000151171	ENSMUSG00000092335	0.982702	0.000446224	Zfp977
ENSMUST00000128836	ENSMUSG00000026480	0.982707	0.000446007	Ncf2
ENSMUST00000148545	ENSMUSG00000046805	0.982707	0.000445995	Mpeg1
ENSMUST00000128836	ENSMUSG00000086564	0.982711	0.00044577	Cd101
ENSMUST00000128836	ENSMUSG00000068220	0.982715	0.000445579	Lgals1
ENSMUST00000131025	ENSMUSG00000004609	0.982715	0.000445564	Cd33
ENSMUST00000155384	ENSMUSG00000040528	0.982717	0.000445494	Milr1
ENSMUST00000134019	ENSMUSG00000000386	0.982727	0.000444953	Mx1
ENSMUST00000126306	ENSMUSG00000004266	0.982748	0.000443893	Ptpn6
ENSMUST00000181447	ENSMUSG00000045246	0.98275	0.000443791	Kcng4
ENSMUST00000232958	ENSMUSG00000040164	0.982754	0.000443568	Kcns1
ENSMUST00000034299	ENSMUSG00000005087	0.982758	0.000443357	Cd44
ENSMUST00000031975	ENSMUSG00000050335	0.982769	0.000442816	Lgals3
ENSMUST00000156678	ENSMUSG00000016458	0.982772	0.000442659	Wt1
ENSMUST00000150367	ENSMUSG00000025534	0.982776	0.000442428	Gusb
ENSMUST00000140361	ENSMUSG00000063919	0.982779	0.000442308	Srrm4
ENSMUST00000235045	ENSMUSG00000038642	0.982784	0.000442019	Ctss
ENSMUST00000034299	ENSMUSG00000099974	0.982786	0.000441914	Bcl2a1d
ENSMUST00000226794	ENSMUSG00000047798	0.982787	0.000441877	Cd300lf
ENSMUST00000160770	ENSMUSG00000002325	0.982791	0.000441657	Irf9
ENSMUST00000224036	ENSMUSG00000022237	0.982796	0.000441445	Ankrd33b
MSTRG.9203.4	ENSMUSG00000002332	0.982796	0.000441396	Dhrs1
ENSMUST00000166109	ENSMUSG00000026548	0.982799	0.000441285	Slamf9
ENSMUST00000166109	ENSMUSG00000038147	0.982808	0.000440806	Cd84
ENSMUST00000224036	ENSMUSG00000030350	0.982819	0.00044027	Prmt8
ENSMUST00000199794	ENSMUSG00000078153	0.982823	0.000440033	Psme2b
ENSMUST00000224036	ENSMUSG00000043144	0.982826	0.000439908	Aqp6
ENSMUST00000147685	ENSMUSG00000031101	0.982826	0.000439865	Sash3
ENSMUST00000183079	ENSMUSG00000038781	0.982831	0.000439651	Stap2
ENSMUST00000034299	ENSMUSG00000027399	0.982831	0.000439632	Il1a
ENSMUST00000195685	ENSMUSG00000046186	0.982846	0.000438845	Cd109
MSTRG.16838.1	ENSMUSG00000094825	0.982848	0.000438751	Gm3194
ENSMUST00000166109	ENSMUSG00000115483	0.982857	0.000438303	Gm9732
ENSMUST00000209090	ENSMUSG00000041261	0.982862	0.000438072	Car8
ENSMUST00000122983	ENSMUSG00000031642	0.982864	0.000437955	Sh3rf1
ENSMUST00000134163	ENSMUSG00000069893	0.982878	0.000437217	9930111J21Rik1
ENSMUST00000031975	ENSMUSG00000025877	0.982882	0.000437008	Hk3
MSTRG.16838.1	ENSMUSG00000028716	0.982885	0.000436859	Pdzk1ip1
ENSMUST00000134163	ENSMUSG00000030220	0.982894	0.000436425	Arhgdib
ENSMUST00000156678	ENSMUSG00000021665	0.982895	0.000436361	Hexb
ENSMUST00000228505	ENSMUSG00000091563	0.982905	0.00043585	Gm8108
ENSMUST00000222813	ENSMUSG00000037686	0.982916	0.000435322	Aspg
ENSMUST00000166109	ENSMUSG00000028068	0.982924	0.000434886	Iqgap3
ENSMUST00000148545	ENSMUSG00000070034	0.982925	0.000434821	Sp110
ENSMUST00000131025	ENSMUSG00000021939	0.982926	0.000434805	Ctsb
ENSMUST00000238676	ENSMUSG00000060131	0.98293	0.000434613	Atp8b4
ENSMUST00000134163	ENSMUSG00000001348	0.982933	0.000434447	Acp5
MSTRG.1090.2	ENSMUSG00000028362	0.982936	0.000434268	Tnfsf8
MSTRG.20510.3	ENSMUSG00000024347	0.98294	0.000434095	Psd2
ENSMUST00000156418	ENSMUSG00000068115	0.982944	0.000433856	Ninl
ENSMUST00000232958	ENSMUSG00000091511	0.982952	0.000433485	Vmn2r87
ENSMUST00000128836	ENSMUSG00000047180	0.982955	0.000433341	Neurl3
ENSMUST00000156678	ENSMUSG00000020120	0.98296	0.000433077	Plek
ENSMUST00000181447	ENSMUSG00000025477	0.982962	0.000432976	Inpp5a
ENSMUST00000161404	ENSMUSG00000044017	0.982963	0.000432897	Adgrd1
ENSMUST00000151171	ENSMUSG00000002602	0.982964	0.000432883	Axl
ENSMUST00000224734	ENSMUSG00000074151	0.982965	0.0004328	Nlrc5
ENSMUST00000126306	ENSMUSG00000028362	0.982967	0.000432737	Tnfsf8
ENSMUST00000232958	ENSMUSG00000017760	0.98297	0.000432577	Ctsa
ENSMUST00000222813	ENSMUSG00000022901	0.982978	0.000432172	Cd86
ENSMUST00000196946	ENSMUSG00000018727	0.982978	0.000432161	Cpsf4l
ENSMUST00000034299	ENSMUSG00000057191	0.982989	0.000431621	AB124611
ENSMUST00000235045	ENSMUSG00000038224	0.982989	0.000431592	Serpinf2
ENSMUST00000128836	ENSMUSG00000022969	0.982991	0.000431499	Il10rb
MSTRG.9203.4	ENSMUSG00000002985	0.982992	0.000431468	Apoe
ENSMUST00000156678	ENSMUSG00000052142	0.982993	0.00043138	Rasal3
ENSMUST00000128836	ENSMUSG00000030579	0.982996	0.000431247	Tyrobp
ENSMUST00000191663	ENSMUSG00000024411	0.983	0.000431026	Aqp4
ENSMUST00000128836	ENSMUSG00000048852	0.983008	0.000430645	Gm12185
ENSMUST00000159882	ENSMUSG00000039629	0.983009	0.000430598	Strip2
ENSMUST00000222813	ENSMUSG00000024300	0.983009	0.000430592	Myo1f
ENSMUST00000147685	ENSMUSG00000044703	0.983009	0.000430589	Phf11a
ENSMUST00000156418	ENSMUSG00000019312	0.983009	0.000430586	Grb7
ENSMUST00000148530	ENSMUSG00000004266	0.983009	0.000430584	Ptpn6
ENSMUST00000049922	ENSMUSG00000015314	0.983009	0.000430579	Slamf6
MSTRG.9203.4	ENSMUSG00000040613	0.983017	0.000430197	Apobec1
ENSMUST00000126652	ENSMUSG00000034855	0.983019	0.000430072	Cxcl10
ENSMUST00000129690	ENSMUSG00000031762	0.983021	0.000430007	Mt2
ENSMUST00000208079	ENSMUSG00000019966	0.983029	0.00042959	Kitl
ENSMUST00000150367	ENSMUSG00000034855	0.983032	0.000429441	Cxcl10
ENSMUST00000147685	ENSMUSG00000074622	0.983034	0.000429341	Mafb
ENSMUST00000226794	ENSMUSG00000023341	0.983046	0.000428733	Mx2
ENSMUST00000151171	ENSMUSG00000024737	0.983048	0.000428612	Slc15a3
ENSMUST00000196946	ENSMUSG00000025477	0.983051	0.000428477	Inpp5a
ENSMUST00000197378	ENSMUSG00000056888	0.983055	0.000428252	Glipr1
ENSMUST00000148545	ENSMUSG00000001025	0.983064	0.000427825	S100a6
ENSMUST00000151171	ENSMUSG00000025351	0.983069	0.000427568	Cd63
ENSMUST00000195685	ENSMUSG00000028327	0.983078	0.000427119	Stra6l
ENSMUST00000155233	ENSMUSG00000026288	0.983078	0.000427106	Inpp5d
ENSMUST00000235045	ENSMUSG00000026480	0.983085	0.000426746	Ncf2
ENSMUST00000138576	ENSMUSG00000070867	0.983095	0.000426251	Trabd2b
ENSMUST00000228505	ENSMUSG00000028238	0.983105	0.000425743	Atp6v0d2
ENSMUST00000237033	ENSMUSG00000019232	0.983122	0.000424908	Etnppl
ENSMUST00000195685	ENSMUSG00000026177	0.983124	0.000424803	Slc11a1
ENSMUST00000237033	ENSMUSG00000030341	0.983126	0.000424706	Tnfrsf1a
ENSMUST00000126652	ENSMUSG00000021886	0.983129	0.000424556	Gpr65
ENSMUST00000134163	ENSMUSG00000004552	0.983137	0.000424126	Ctse
ENSMUST00000191663	ENSMUSG00000029553	0.983141	0.000423957	Tfec
MSTRG.13285.1	ENSMUSG00000030592	0.983142	0.000423914	Ryr1
ENSMUST00000181447	ENSMUSG00000020151	0.983152	0.00042341	Ptprr
ENSMUST00000129734	ENSMUSG00000043740	0.983157	0.000423157	B430306N03Rik
ENSMUST00000237033	ENSMUSG00000040552	0.98316	0.000422968	C3ar1
ENSMUST00000156477	ENSMUSG00000027861	0.983164	0.000422795	Casq2
ENSMUST00000147794	ENSMUSG00000030351	0.983169	0.000422556	Tspan11
MSTRG.11740.4	ENSMUSG00000043832	0.983171	0.000422438	Clec4a3
ENSMUST00000160770	ENSMUSG00000034786	0.983178	0.000422076	Gpsm3
ENSMUST00000187555	ENSMUSG00000027514	0.983182	0.000421905	Zbp1
ENSMUST00000160770	ENSMUSG00000020101	0.983182	0.000421867	Vsir
ENSMUST00000126306	ENSMUSG00000002831	0.983184	0.000421801	Plin4
ENSMUST00000222813	ENSMUSG00000040613	0.983186	0.000421691	Apobec1
ENSMUST00000151171	ENSMUSG00000022488	0.983187	0.000421644	Nckap1l
ENSMUST00000197378	ENSMUSG00000021423	0.98319	0.000421472	Ly86
ENSMUST00000172904	ENSMUSG00000035697	0.983191	0.000421421	Arhgap45
ENSMUST00000196946	ENSMUSG00000041261	0.983195	0.000421227	Car8
MSTRG.15544.3	ENSMUSG00000032596	0.983196	0.000421206	Uba7
ENSMUST00000232958	ENSMUSG00000078853	0.983196	0.000421195	Igtp
ENSMUST00000126306	ENSMUSG00000034579	0.983202	0.000420907	Pla2g3
ENSMUST00000129661	ENSMUSG00000067889	0.983207	0.00042062	Sptbn2
ENSMUST00000130421	ENSMUSG00000029321	0.983209	0.000420547	Slc10a6
ENSMUST00000166109	ENSMUSG00000026656	0.983211	0.000420443	Fcgr2b
MSTRG.17621.3	ENSMUSG00000021281	0.983212	0.000420399	Tnfaip2
ENSMUST00000156477	ENSMUSG00000028718	0.98322	0.000420011	Stil
ENSMUST00000204275	ENSMUSG00000042286	0.983231	0.00041944	Stab1
ENSMUST00000232795	ENSMUSG00000026628	0.983233	0.000419364	Atf3
ENSMUST00000131025	ENSMUSG00000026656	0.983234	0.000419301	Fcgr2b
ENSMUST00000164592	ENSMUSG00000023249	0.983235	0.000419241	Parp3
ENSMUST00000155233	ENSMUSG00000030786	0.983237	0.000419125	Itgam
ENSMUST00000146529	ENSMUSG00000000690	0.983243	0.000418866	Hoxb6
ENSMUST00000191663	ENSMUSG00000079415	0.983243	0.000418836	Cntf
MSTRG.9203.4	ENSMUSG00000022912	0.983244	0.000418795	Pros1
ENSMUST00000232795	ENSMUSG00000037411	0.983254	0.000418272	Serpine1
ENSMUST00000093950	ENSMUSG00000061232	0.983262	0.000417919	H2-K1
MSTRG.1090.2	ENSMUSG00000030124	0.983272	0.000417397	Lag3
ENSMUST00000093950	ENSMUSG00000028214	0.983273	0.000417336	Gem
ENSMUST00000232958	ENSMUSG00000021665	0.983279	0.000417068	Hexb
ENSMUST00000166109	ENSMUSG00000026564	0.983291	0.000416436	Dusp27
ENSMUST00000128836	ENSMUSG00000073489	0.983292	0.000416412	Ifi204
ENSMUST00000237033	ENSMUSG00000040564	0.9833	0.000416023	Apoc1
MSTRG.13285.1	ENSMUSG00000045246	0.983303	0.000415865	Kcng4
ENSMUST00000141839	ENSMUSG00000029561	0.983305	0.00041578	Oasl2
ENSMUST00000130421	ENSMUSG00000029919	0.983307	0.000415659	Hpgds
ENSMUST00000150330	ENSMUSG00000028011	0.983307	0.000415659	Tdo2
ENSMUST00000131025	ENSMUSG00000045932	0.983311	0.000415479	Ifit2
ENSMUST00000179324	ENSMUSG00000028031	0.983311	0.000415477	Dkk2
ENSMUST00000155997	ENSMUSG00000026452	0.983312	0.000415421	Syt2
ENSMUST00000222813	ENSMUSG00000035778	0.983325	0.000414751	Ggta1
ENSMUST00000126652	ENSMUSG00000029304	0.983327	0.00041466	Spp1
ENSMUST00000197378	ENSMUSG00000048852	0.983334	0.000414343	Gm12185
ENSMUST00000222813	ENSMUSG00000069793	0.983336	0.000414215	Slfn9
ENSMUST00000031975	ENSMUSG00000040564	0.983341	0.000413968	Apoc1
ENSMUST00000226023	ENSMUSG00000075588	0.983349	0.0004136	Hoxb2
ENSMUST00000128836	ENSMUSG00000015950	0.983352	0.000413425	Ncf1
MSTRG.11525.1	ENSMUSG00000057058	0.983363	0.000412863	Skap1
ENSMUST00000222813	ENSMUSG00000075122	0.983364	0.000412821	Cd80
ENSMUST00000160770	ENSMUSG00000023992	0.983367	0.000412669	Trem2
ENSMUST00000151171	ENSMUSG00000024521	0.983371	0.000412484	Pmaip1
MSTRG.17621.3	ENSMUSG00000025044	0.983371	0.000412469	Msr1
ENSMUST00000138670	ENSMUSG00000042671	0.983373	0.000412387	Rgs8
ENSMUST00000129690	ENSMUSG00000024986	0.983378	0.000412134	Hhex
ENSMUST00000235045	ENSMUSG00000006519	0.983381	0.000411995	Cyba
ENSMUST00000204275	ENSMUSG00000029816	0.983383	0.000411905	Gpnmb
ENSMUST00000222813	ENSMUSG00000044468	0.983389	0.000411612	Tent5c
ENSMUST00000235045	ENSMUSG00000024371	0.983408	0.000410682	C2
ENSMUST00000156678	ENSMUSG00000026480	0.983408	0.000410642	Ncf2
ENSMUST00000222813	ENSMUSG00000034459	0.98341	0.000410539	Ifit1
ENSMUST00000034299	ENSMUSG00000002699	0.983411	0.000410524	Lcp2
ENSMUST00000156678	ENSMUSG00000004707	0.983413	0.000410433	Ly9
ENSMUST00000097597	ENSMUSG00000030427	0.983414	0.000410365	Lilra6
ENSMUST00000181489	ENSMUSG00000028370	0.983428	0.000409682	Pappa
ENSMUST00000204275	ENSMUSG00000026227	0.983431	0.000409503	2810459M11Rik
ENSMUST00000235986	ENSMUSG00000056529	0.983437	0.000409236	Ptafr
ENSMUST00000148530	ENSMUSG00000020437	0.98344	0.000409094	Myo1g
ENSMUST00000126652	ENSMUSG00000024371	0.983443	0.000408938	C2
ENSMUST00000148530	ENSMUSG00000020120	0.983453	0.000408453	Plek
ENSMUST00000224036	ENSMUSG00000028946	0.983457	0.000408252	Hes3
ENSMUST00000202142	ENSMUSG00000035551	0.983463	0.000407971	Igfbpl1
ENSMUST00000237033	ENSMUSG00000027995	0.983473	0.000407474	Tlr2
ENSMUST00000226023	ENSMUSG00000029798	0.983477	0.000407239	Herc6
ENSMUST00000148545	ENSMUSG00000081665	0.983483	0.000406988	Gm15922
ENSMUST00000166109	ENSMUSG00000020901	0.983486	0.00040683	Pik3r5
ENSMUST00000135919	ENSMUSG00000043832	0.983488	0.000406731	Clec4a3
ENSMUST00000136359	ENSMUSG00000020191	0.983489	0.000406678	Spata48
ENSMUST00000144796	ENSMUSG00000090215	0.983495	0.000406373	Trim34b
ENSMUST00000189909	ENSMUSG00000040483	0.983518	0.000405261	Xaf1
MSTRG.9203.4	ENSMUSG00000068220	0.983518	0.000405255	Lgals1
ENSMUST00000126652	ENSMUSG00000021242	0.98352	0.000405135	Npc2
ENSMUST00000197378	ENSMUSG00000061132	0.983523	0.000404977	Blnk
ENSMUST00000201831	ENSMUSG00000020399	0.983534	0.000404451	Havcr2
ENSMUST00000206358	ENSMUSG00000028031	0.983535	0.000404399	Dkk2
ENSMUST00000093950	ENSMUSG00000052085	0.983538	0.000404273	Dock8
ENSMUST00000131025	ENSMUSG00000070407	0.98354	0.000404159	Hs3st3b1
ENSMUST00000187555	ENSMUSG00000090231	0.983541	0.000404095	Cfb
ENSMUST00000209090	ENSMUSG00000027208	0.983546	0.000403873	Fgf7
ENSMUST00000141839	ENSMUSG00000053158	0.983546	0.000403865	Fes
ENSMUST00000017077	ENSMUSG00000057530	0.983547	0.000403848	Ece1
ENSMUST00000197378	ENSMUSG00000020101	0.983554	0.000403464	Vsir
ENSMUST00000196946	ENSMUSG00000047298	0.983566	0.000402873	Kcnv2
ENSMUST00000202142	ENSMUSG00000059108	0.983569	0.000402732	Ifitm6
ENSMUST00000222813	ENSMUSG00000022912	0.983577	0.000402339	Pros1
MSTRG.17621.3	ENSMUSG00000016458	0.983578	0.00040232	Wt1
ENSMUST00000196946	ENSMUSG00000003573	0.983581	0.000402163	Homer3
ENSMUST00000136359	ENSMUSG00000093938	0.983585	0.000401976	Evi2b
ENSMUST00000146655	ENSMUSG00000020848	0.983586	0.000401924	Doc2b
ENSMUST00000031975	ENSMUSG00000031264	0.983596	0.000401415	Btk
ENSMUST00000195685	ENSMUSG00000028238	0.983601	0.000401171	Atp6v0d2
ENSMUST00000232795	ENSMUSG00000032769	0.983605	0.000400993	Trpa1
ENSMUST00000235045	ENSMUSG00000025498	0.983606	0.000400957	Irf7
ENSMUST00000031975	ENSMUSG00000062585	0.983608	0.000400846	Cnr2
ENSMUST00000235986	ENSMUSG00000031613	0.983614	0.000400528	Hpgd
ENSMUST00000221818	ENSMUSG00000028268	0.98362	0.000400282	Gbp3
ENSMUST00000034299	ENSMUSG00000026786	0.983627	0.00039992	Apbb1ip
ENSMUST00000127133	ENSMUSG00000031642	0.983635	0.000399533	Sh3rf1
ENSMUST00000208417	ENSMUSG00000040253	0.983639	0.000399336	Gbp7
ENSMUST00000196946	ENSMUSG00000027861	0.983641	0.00039926	Casq2
ENSMUST00000147685	ENSMUSG00000026535	0.983652	0.000398722	Ifi202b
ENSMUST00000147151	ENSMUSG00000047798	0.983672	0.000397733	Cd300lf
MSTRG.20237.1	ENSMUSG00000076438	0.983679	0.000397387	Oxct2b
ENSMUST00000160770	ENSMUSG00000042684	0.983681	0.000397285	Npl
ENSMUST00000128836	ENSMUSG00000029304	0.983681	0.000397282	Spp1
ENSMUST00000128121	ENSMUSG00000017417	0.983682	0.000397235	Plxdc1
ENSMUST00000235045	ENSMUSG00000032596	0.983684	0.000397122	Uba7
ENSMUST00000129661	ENSMUSG00000036766	0.983686	0.000397052	Dner
ENSMUST00000237033	ENSMUSG00000002111	0.983694	0.00039664	Spi1
ENSMUST00000222813	ENSMUSG00000041515	0.983698	0.000396457	Irf8
ENSMUST00000152746	ENSMUSG00000015316	0.983699	0.000396427	Slamf1
ENSMUST00000131025	ENSMUSG00000040613	0.983701	0.000396315	Apobec1
ENSMUST00000154124	ENSMUSG00000032739	0.983706	0.000396101	Pram1
ENSMUST00000130421	ENSMUSG00000004837	0.983726	0.00039509	Grap
MSTRG.10210.2	ENSMUSG00000019966	0.983727	0.000395053	Kitl
ENSMUST00000034299	ENSMUSG00000026749	0.983729	0.000394956	Nek6
ENSMUST00000224036	ENSMUSG00000036452	0.983735	0.000394695	Arhgap26
ENSMUST00000141372	ENSMUSG00000028068	0.983735	0.000394656	Iqgap3
ENSMUST00000126306	ENSMUSG00000047810	0.983739	0.000394468	Ccdc88b
ENSMUST00000126306	ENSMUSG00000024696	0.983745	0.000394211	Lpxn
ENSMUST00000148545	ENSMUSG00000059883	0.983749	0.000393982	Irak4
ENSMUST00000034299	ENSMUSG00000068699	0.98375	0.000393936	Flnc
ENSMUST00000224036	ENSMUSG00000005220	0.983759	0.000393491	Corin
ENSMUST00000183079	ENSMUSG00000023232	0.983764	0.00039326	Serinc2
ENSMUST00000129868	ENSMUSG00000008845	0.983767	0.000393123	Cd163
ENSMUST00000196946	ENSMUSG00000024347	0.983768	0.000393099	Psd2
MSTRG.16853.1	ENSMUSG00000022375	0.983768	0.000393097	Lrrc6
ENSMUST00000132111	ENSMUSG00000037579	0.983769	0.000393044	Kcnh3
ENSMUST00000031975	ENSMUSG00000030341	0.983782	0.000392411	Tnfrsf1a
ENSMUST00000226794	ENSMUSG00000022969	0.983798	0.000391653	Il10rb
ENSMUST00000129690	ENSMUSG00000026656	0.983808	0.000391164	Fcgr2b
ENSMUST00000128836	ENSMUSG00000036896	0.983811	0.000391026	C1qc
ENSMUST00000151171	ENSMUSG00000071714	0.983814	0.000390841	Csf2rb2
ENSMUST00000150367	ENSMUSG00000018927	0.983818	0.00039068	Ccl6
ENSMUST00000151171	ENSMUSG00000027399	0.983819	0.000390633	Il1a
ENSMUST00000204275	ENSMUSG00000026956	0.98382	0.000390551	Uap1l1
ENSMUST00000093950	ENSMUSG00000058818	0.983826	0.000390285	Pirb
ENSMUST00000196946	ENSMUSG00000066438	0.983837	0.000389734	Plekhd1
ENSMUST00000218629	ENSMUSG00000057058	0.983839	0.00038966	Skap1
ENSMUST00000148545	ENSMUSG00000021091	0.983846	0.00038932	Serpina3n
ENSMUST00000181338	ENSMUSG00000028581	0.983847	0.000389273	Laptm5
ENSMUST00000130421	ENSMUSG00000079362	0.983856	0.00038882	Gm43302
ENSMUST00000128663	ENSMUSG00000039629	0.983861	0.0003886	Strip2
MSTRG.9203.4	ENSMUSG00000056529	0.983874	0.000387974	Ptafr
ENSMUST00000226794	ENSMUSG00000032596	0.983881	0.00038766	Uba7
ENSMUST00000126652	ENSMUSG00000052336	0.983888	0.000387324	Cx3cr1
ENSMUST00000147685	ENSMUSG00000002831	0.983888	0.000387304	Plin4
ENSMUST00000131025	ENSMUSG00000029771	0.98389	0.000387215	Irf5
ENSMUST00000237033	ENSMUSG00000020932	0.983892	0.000387114	Gfap
ENSMUST00000196946	ENSMUSG00000030102	0.983896	0.000386931	Itpr1
ENSMUST00000226794	ENSMUSG00000007891	0.983897	0.000386867	Ctsd
ENSMUST00000222846	ENSMUSG00000024413	0.983897	0.000386861	Npc1
ENSMUST00000148530	ENSMUSG00000036908	0.983903	0.000386564	Unc93b1
ENSMUST00000138670	ENSMUSG00000041476	0.983905	0.000386492	Smpx
ENSMUST00000165505	ENSMUSG00000030680	0.983907	0.000386391	Pagr1a
ENSMUST00000147151	ENSMUSG00000073490	0.983908	0.00038635	Ifi207
ENSMUST00000128836	ENSMUSG00000036246	0.983911	0.000386191	Gmip
ENSMUST00000126306	ENSMUSG00000073418	0.983921	0.000385744	C4b
MSTRG.9203.4	ENSMUSG00000026676	0.983939	0.000384847	Ccdc3
ENSMUST00000208417	ENSMUSG00000026387	0.983958	0.000383953	Sctr
ENSMUST00000156477	ENSMUSG00000019312	0.983962	0.000383781	Grb7
ENSMUST00000131025	ENSMUSG00000033777	0.983964	0.000383683	Tlr13
ENSMUST00000150367	ENSMUSG00000046410	0.983969	0.000383436	Kcnk6
ENSMUST00000237033	ENSMUSG00000081665	0.98397	0.00038339	Gm15922
ENSMUST00000148530	ENSMUSG00000044811	0.983972	0.000383274	Cd300c2
ENSMUST00000031975	ENSMUSG00000026656	0.983981	0.000382861	Fcgr2b
ENSMUST00000235045	ENSMUSG00000078942	0.983989	0.000382468	Naip6
ENSMUST00000128770	ENSMUSG00000069237	0.98399	0.000382408	Fam8a1
ENSMUST00000226794	ENSMUSG00000037731	0.98401	0.000381468	Themis2
ENSMUST00000142198	ENSMUSG00000026380	0.984014	0.000381262	Tfcp2l1
ENSMUST00000166109	ENSMUSG00000020932	0.984022	0.000380913	Gfap
ENSMUST00000224036	ENSMUSG00000030592	0.984023	0.000380853	Ryr1
ENSMUST00000151171	ENSMUSG00000018341	0.984029	0.000380589	Il12rb2
ENSMUST00000232795	ENSMUSG00000060063	0.984029	0.000380584	Alox5ap
ENSMUST00000226794	ENSMUSG00000112148	0.984042	0.000379975	Lilrb4a
MSTRG.15756.2	ENSMUSG00000087035	0.984049	0.000379606	Tmem74bos
ENSMUST00000156678	ENSMUSG00000028031	0.984052	0.000379499	Dkk2
ENSMUST00000232958	ENSMUSG00000058099	0.984054	0.000379394	Nfam1
ENSMUST00000151171	ENSMUSG00000073489	0.984061	0.000379033	Ifi204
ENSMUST00000130421	ENSMUSG00000004552	0.98407	0.000378628	Ctse
MSTRG.16853.1	ENSMUSG00000040751	0.984072	0.000378518	Lat2
ENSMUST00000196946	ENSMUSG00000026655	0.984075	0.000378411	Fam107b
MSTRG.9203.4	ENSMUSG00000031264	0.984077	0.000378277	Btk
ENSMUST00000160770	ENSMUSG00000036908	0.984083	0.000378022	Unc93b1
ENSMUST00000181447	ENSMUSG00000026094	0.984084	0.000377986	Stk17b
ENSMUST00000031975	ENSMUSG00000021998	0.984088	0.000377784	Lcp1
ENSMUST00000141372	ENSMUSG00000051506	0.984094	0.000377503	Wdfy4
ENSMUST00000232958	ENSMUSG00000004266	0.984098	0.000377292	Ptpn6
ENSMUST00000128836	ENSMUSG00000040264	0.984099	0.000377253	Gbp2b
ENSMUST00000148530	ENSMUSG00000068129	0.984122	0.000376172	Cst7
ENSMUST00000224036	ENSMUSG00000003573	0.984133	0.000375634	Homer3
ENSMUST00000209402	ENSMUSG00000025534	0.984134	0.000375619	Gusb
ENSMUST00000201831	ENSMUSG00000074622	0.984136	0.000375514	Mafb
ENSMUST00000191663	ENSMUSG00000005087	0.984142	0.000375232	Cd44
ENSMUST00000196946	ENSMUSG00000073542	0.984145	0.000375089	Cep76
MSTRG.9203.4	ENSMUSG00000056498	0.984167	0.00037405	Tmem154
ENSMUST00000031975	ENSMUSG00000007613	0.984172	0.000373801	Tgfbr1
ENSMUST00000201831	ENSMUSG00000036353	0.984175	0.00037367	P2ry12
ENSMUST00000129690	ENSMUSG00000027074	0.984185	0.0003732	Slc43a3
ENSMUST00000228505	ENSMUSG00000079415	0.984201	0.000372459	Cntf
ENSMUST00000155997	ENSMUSG00000024440	0.984204	0.000372305	Pcdh12
ENSMUST00000031975	ENSMUSG00000005142	0.984206	0.000372185	Man2b1
ENSMUST00000238576	ENSMUSG00000069237	0.984225	0.000371309	Fam8a1
ENSMUST00000235045	ENSMUSG00000047180	0.984237	0.000370752	Neurl3
ENSMUST00000235045	ENSMUSG00000044811	0.984238	0.000370685	Cd300c2
ENSMUST00000131940	ENSMUSG00000067889	0.98424	0.00037059	Sptbn2
MSTRG.1090.2	ENSMUSG00000048865	0.984247	0.000370258	Arhgap30
ENSMUST00000181331	ENSMUSG00000020191	0.984248	0.000370242	Spata48
ENSMUST00000132111	ENSMUSG00000063919	0.984249	0.000370179	Srrm4
MSTRG.9203.4	ENSMUSG00000024672	0.984256	0.000369874	Ms4a7
ENSMUST00000235045	ENSMUSG00000031662	0.984262	0.000369588	Snx20
ENSMUST00000181331	ENSMUSG00000022146	0.984273	0.00036904	Osmr
ENSMUST00000156678	ENSMUSG00000025232	0.984281	0.000368688	Hexa
ENSMUST00000151171	ENSMUSG00000063234	0.984284	0.000368549	Gpr84
ENSMUST00000159882	ENSMUSG00000032446	0.984285	0.000368498	Eomes
ENSMUST00000130421	ENSMUSG00000026822	0.984292	0.000368175	Lcn2
ENSMUST00000132113	ENSMUSG00000079014	0.984293	0.000368126	Serpina3i
ENSMUST00000156678	ENSMUSG00000079419	0.984307	0.000367494	Ms4a6c
ENSMUST00000034299	ENSMUSG00000002111	0.984307	0.000367491	Spi1
ENSMUST00000164592	ENSMUSG00000020120	0.984321	0.000366801	Plek
ENSMUST00000227632	ENSMUSG00000040296	0.984336	0.000366116	Ddx58
ENSMUST00000224734	ENSMUSG00000041827	0.984343	0.000365782	Oasl1
ENSMUST00000126652	ENSMUSG00000038224	0.984348	0.000365548	Serpinf2
MSTRG.13285.1	ENSMUSG00000005220	0.984349	0.000365518	Corin
ENSMUST00000160770	ENSMUSG00000021069	0.984351	0.000365415	Pygl
ENSMUST00000232958	ENSMUSG00000060802	0.984354	0.000365277	B2m
ENSMUST00000166109	ENSMUSG00000034422	0.984355	0.000365216	Parp14
ENSMUST00000204275	ENSMUSG00000063193	0.984356	0.000365201	Cd300lb
ENSMUST00000166109	ENSMUSG00000024300	0.984366	0.000364716	Myo1f
ENSMUST00000235045	ENSMUSG00000048852	0.984368	0.000364641	Gm12185
ENSMUST00000235045	ENSMUSG00000030786	0.984375	0.000364303	Itgam
ENSMUST00000156477	ENSMUSG00000004630	0.984376	0.000364261	Pcp2
ENSMUST00000156678	ENSMUSG00000038642	0.984377	0.00036419	Ctss
ENSMUST00000093950	ENSMUSG00000024521	0.984383	0.000363913	Pmaip1
ENSMUST00000172904	ENSMUSG00000047407	0.984391	0.000363552	Tgif1
ENSMUST00000226794	ENSMUSG00000028268	0.984393	0.000363478	Gbp3
ENSMUST00000126306	ENSMUSG00000020399	0.984395	0.000363371	Havcr2
ENSMUST00000131025	ENSMUSG00000034116	0.984395	0.000363355	Vav1
ENSMUST00000147794	ENSMUSG00000019312	0.984396	0.000363337	Grb7
ENSMUST00000238676	ENSMUSG00000079402	0.984401	0.000363108	Gm3020
ENSMUST00000181307	ENSMUSG00000027718	0.984407	0.000362806	Il21
ENSMUST00000191663	ENSMUSG00000033777	0.98441	0.000362674	Tlr13
ENSMUST00000224036	ENSMUSG00000032446	0.984413	0.000362531	Eomes
ENSMUST00000166109	ENSMUSG00000026358	0.984416	0.000362378	Rgs1
MSTRG.20510.3	ENSMUSG00000026622	0.984421	0.000362179	Nek2
MSTRG.9203.4	ENSMUSG00000073489	0.984434	0.000361551	Ifi204
ENSMUST00000093950	ENSMUSG00000028037	0.984435	0.000361507	Ifi44
ENSMUST00000131025	ENSMUSG00000034786	0.984443	0.00036116	Gpsm3
ENSMUST00000144796	ENSMUSG00000003341	0.984445	0.000361035	Atp8b3
ENSMUST00000126009	ENSMUSG00000073002	0.984456	0.000360552	Vamp5
ENSMUST00000147151	ENSMUSG00000026395	0.984463	0.000360238	Ptprc
ENSMUST00000166109	ENSMUSG00000029994	0.984473	0.00035974	Anxa4
MSTRG.9203.4	ENSMUSG00000002992	0.984474	0.000359712	Apoc2
ENSMUST00000166109	ENSMUSG00000024672	0.984477	0.000359586	Ms4a7
ENSMUST00000130421	ENSMUSG00000020053	0.984487	0.000359098	Igf1
ENSMUST00000126306	ENSMUSG00000029915	0.984512	0.000357964	Clec5a
ENSMUST00000197378	ENSMUSG00000049625	0.984513	0.000357901	Tifab
ENSMUST00000131025	ENSMUSG00000022912	0.984533	0.000356973	Pros1
ENSMUST00000181447	ENSMUSG00000053930	0.984535	0.000356903	Shisa6
MSTRG.13285.1	ENSMUSG00000028946	0.984536	0.000356844	Hes3
ENSMUST00000232958	ENSMUSG00000021876	0.984542	0.000356591	Rnase4
ENSMUST00000128836	ENSMUSG00000020709	0.984546	0.000356404	Adap2
ENSMUST00000151171	ENSMUSG00000026786	0.984553	0.000356068	Apbb1ip
ENSMUST00000150367	ENSMUSG00000000982	0.984554	0.000356011	Ccl3
ENSMUST00000232795	ENSMUSG00000002985	0.984561	0.000355703	Apoe
ENSMUST00000093950	ENSMUSG00000020901	0.984566	0.000355463	Pik3r5
ENSMUST00000181307	ENSMUSG00000028749	0.984569	0.000355317	Pla2g2f
ENSMUST00000191663	ENSMUSG00000029994	0.984571	0.000355222	Anxa4
ENSMUST00000126652	ENSMUSG00000015852	0.984588	0.000354474	Fcrls
MSTRG.9203.4	ENSMUSG00000046805	0.984598	0.000354011	Mpeg1
ENSMUST00000227632	ENSMUSG00000060470	0.984601	0.000353887	Adgrg3
ENSMUST00000230634	ENSMUSG00000076438	0.984614	0.000353281	Oxct2b
MSTRG.9203.4	ENSMUSG00000022439	0.984636	0.000352249	Parvg
ENSMUST00000166109	ENSMUSG00000061232	0.984637	0.000352217	H2-K1
ENSMUST00000232958	ENSMUSG00000004446	0.984639	0.000352127	Bid
ENSMUST00000232958	ENSMUSG00000025351	0.984642	0.000352011	Cd63
MSTRG.15544.3	ENSMUSG00000027947	0.984643	0.000351955	Il6ra
ENSMUST00000156678	ENSMUSG00000034708	0.984645	0.00035185	Grn
ENSMUST00000031975	ENSMUSG00000041515	0.984646	0.000351812	Irf8
ENSMUST00000148530	ENSMUSG00000035697	0.984649	0.000351656	Arhgap45
ENSMUST00000134163	ENSMUSG00000074896	0.984652	0.000351547	Ifit3
ENSMUST00000202142	ENSMUSG00000029816	0.984653	0.000351499	Gpnmb
ENSMUST00000204275	ENSMUSG00000029553	0.984656	0.00035133	Tfec
ENSMUST00000156678	ENSMUSG00000036887	0.984658	0.000351253	C1qa
ENSMUST00000237033	ENSMUSG00000039616	0.984672	0.000350604	Mocos
ENSMUST00000199660	ENSMUSG00000026285	0.984675	0.000350489	Pdcd1
ENSMUST00000226794	ENSMUSG00000038224	0.984677	0.000350407	Serpinf2
ENSMUST00000126652	ENSMUSG00000048852	0.984686	0.000349983	Gm12185
MSTRG.17621.3	ENSMUSG00000026177	0.984693	0.000349652	Slc11a1
ENSMUST00000148530	ENSMUSG00000062488	0.984694	0.000349622	Ifit3b
ENSMUST00000156477	ENSMUSG00000020866	0.984695	0.00034957	Cacna1g
ENSMUST00000235045	ENSMUSG00000079419	0.984695	0.00034957	Ms4a6c
ENSMUST00000156678	ENSMUSG00000061132	0.984698	0.000349417	Blnk
ENSMUST00000222813	ENSMUSG00000024521	0.9847	0.000349351	Pmaip1
ENSMUST00000191663	ENSMUSG00000079293	0.984701	0.000349306	Clec7a
ENSMUST00000197378	ENSMUSG00000052336	0.98471	0.000348886	Cx3cr1
ENSMUST00000159882	ENSMUSG00000036452	0.984716	0.000348612	Arhgap26
ENSMUST00000221818	ENSMUSG00000028370	0.984721	0.000348398	Pappa
ENSMUST00000172904	ENSMUSG00000053835	0.984726	0.000348181	H2-T24
ENSMUST00000181447	ENSMUSG00000042671	0.984732	0.000347899	Rgs8
ENSMUST00000148530	ENSMUSG00000049723	0.984735	0.000347772	Mmp12
ENSMUST00000160770	ENSMUSG00000038642	0.984737	0.000347665	Ctss
ENSMUST00000132113	ENSMUSG00000037731	0.984755	0.00034686	Themis2
ENSMUST00000156678	ENSMUSG00000025351	0.98477	0.000346162	Cd63
MSTRG.20510.2	ENSMUSG00000038781	0.984772	0.000346076	Stap2
ENSMUST00000189909	ENSMUSG00000040164	0.984785	0.000345467	Kcns1
ENSMUST00000034299	ENSMUSG00000037225	0.984787	0.000345403	Fgf2
ENSMUST00000034299	ENSMUSG00000001348	0.984792	0.000345181	Acp5
ENSMUST00000093950	ENSMUSG00000030047	0.984796	0.000344973	Arhgap25
ENSMUST00000093950	ENSMUSG00000059182	0.984799	0.000344868	Skap2
ENSMUST00000131025	ENSMUSG00000060063	0.984804	0.000344638	Alox5ap
ENSMUST00000197378	ENSMUSG00000020573	0.984805	0.000344576	Pik3cg
MSTRG.17621.3	ENSMUSG00000035273	0.984809	0.000344408	Hpse
ENSMUST00000156678	ENSMUSG00000040747	0.984813	0.000344215	Cd53
ENSMUST00000126652	ENSMUSG00000020407	0.984816	0.000344069	Upp1
ENSMUST00000221818	ENSMUSG00000015852	0.984843	0.000342863	Fcrls
ENSMUST00000195326	ENSMUSG00000030745	0.984847	0.000342674	Il21r
ENSMUST00000156678	ENSMUSG00000070390	0.98485	0.000342561	Nlrp1b
ENSMUST00000153104	ENSMUSG00000000386	0.984859	0.000342137	Mx1
MSTRG.15544.3	ENSMUSG00000025877	0.98486	0.000342116	Hk3
ENSMUST00000130421	ENSMUSG00000057191	0.984862	0.000341997	AB124611
ENSMUST00000155729	ENSMUSG00000070730	0.984887	0.000340885	Rmdn3
ENSMUST00000160770	ENSMUSG00000071714	0.984887	0.000340861	Csf2rb2
ENSMUST00000156678	ENSMUSG00000050747	0.98489	0.000340728	Trim15
ENSMUST00000201831	ENSMUSG00000035004	0.984899	0.000340332	Igsf6
ENSMUST00000148530	ENSMUSG00000034957	0.984899	0.000340331	Cebpa
ENSMUST00000159521	ENSMUSG00000029816	0.9849	0.000340293	Gpnmb
ENSMUST00000196946	ENSMUSG00000002930	0.984905	0.000340049	Ppp1r17
ENSMUST00000130421	ENSMUSG00000028214	0.98491	0.000339841	Gem
MSTRG.9203.4	ENSMUSG00000032661	0.984912	0.000339763	Oas3
MSTRG.16838.1	ENSMUSG00000066800	0.984913	0.000339705	Rnasel
ENSMUST00000128836	ENSMUSG00000007613	0.984915	0.000339637	Tgfbr1
ENSMUST00000140361	ENSMUSG00000067889	0.984923	0.000339238	Sptbn2
ENSMUST00000034299	ENSMUSG00000002992	0.984927	0.000339102	Apoc2
ENSMUST00000147685	ENSMUSG00000028037	0.984933	0.000338831	Ifi44
ENSMUST00000181338	ENSMUSG00000070390	0.984943	0.000338373	Nlrp1b
MSTRG.17621.3	ENSMUSG00000024737	0.984943	0.000338346	Slc15a3
ENSMUST00000131940	ENSMUSG00000063919	0.984948	0.000338139	Srrm4
MSTRG.9203.4	ENSMUSG00000079419	0.98495	0.000338051	Ms4a6c
ENSMUST00000197378	ENSMUSG00000036887	0.984962	0.000337528	C1qa
ENSMUST00000232958	ENSMUSG00000059498	0.984964	0.000337405	Fcgr3
ENSMUST00000151171	ENSMUSG00000044468	0.984964	0.000337404	Tent5c
ENSMUST00000235045	ENSMUSG00000001751	0.984973	0.000337038	Naglu
ENSMUST00000195685	ENSMUSG00000079293	0.984974	0.000336981	Clec7a
ENSMUST00000148530	ENSMUSG00000030124	0.984976	0.000336903	Lag3
ENSMUST00000148530	ENSMUSG00000035004	0.984978	0.000336797	Igsf6
ENSMUST00000201831	ENSMUSG00000029622	0.984988	0.000336332	Arpc1b
ENSMUST00000222846	ENSMUSG00000034320	0.985007	0.0003355	Slc26a2
ENSMUST00000134163	ENSMUSG00000099974	0.985008	0.000335438	Bcl2a1d
ENSMUST00000148545	ENSMUSG00000020932	0.985009	0.000335419	Gfap
ENSMUST00000160770	ENSMUSG00000024553	0.985032	0.000334393	Galr1
ENSMUST00000130421	ENSMUSG00000036330	0.985039	0.000334051	Slc18a1
ENSMUST00000126306	ENSMUSG00000000682	0.985044	0.00033385	Cd52
ENSMUST00000034299	ENSMUSG00000024411	0.985045	0.000333816	Aqp4
ENSMUST00000191663	ENSMUSG00000025017	0.985054	0.000333391	Pik3ap1
ENSMUST00000155729	ENSMUSG00000022237	0.985055	0.000333375	Ankrd33b
ENSMUST00000155384	ENSMUSG00000022375	0.985056	0.000333333	Lrrc6
ENSMUST00000148545	ENSMUSG00000024737	0.985059	0.00033319	Slc15a3
ENSMUST00000151171	ENSMUSG00000038147	0.98507	0.000332676	Cd84
ENSMUST00000130421	ENSMUSG00000025492	0.985083	0.0003321	Ifitm3
ENSMUST00000224036	ENSMUSG00000047842	0.985101	0.00033132	Diras2
ENSMUST00000138670	ENSMUSG00000030351	0.985115	0.000330702	Tspan11
ENSMUST00000224059	ENSMUSG00000016206	0.985117	0.000330624	H2-M3
ENSMUST00000222813	ENSMUSG00000053063	0.98512	0.000330455	Clec12a
MSTRG.19011.1	ENSMUSG00000041930	0.985132	0.000329942	Fam222a
ENSMUST00000235045	ENSMUSG00000025534	0.985134	0.000329867	Gusb
ENSMUST00000135230	ENSMUSG00000031995	0.985146	0.000329317	St14
ENSMUST00000221818	ENSMUSG00000005950	0.985152	0.000329054	P2rx5
ENSMUST00000131557	ENSMUSG00000041258	0.985153	0.000329007	Zfp236
ENSMUST00000211313	ENSMUSG00000031112	0.985159	0.000328761	Stk26
ENSMUST00000031975	ENSMUSG00000023992	0.985162	0.000328608	Trem2
ENSMUST00000126306	ENSMUSG00000053835	0.985163	0.000328572	H2-T24
ENSMUST00000235045	ENSMUSG00000039013	0.98517	0.00032825	Siglecf
ENSMUST00000147794	ENSMUSG00000030350	0.985171	0.000328211	Prmt8
MSTRG.16838.1	ENSMUSG00000031805	0.985184	0.000327633	Jak3
ENSMUST00000181331	ENSMUSG00000022574	0.985185	0.000327581	Naprt
ENSMUST00000093950	ENSMUSG00000034422	0.985195	0.000327148	Parp14
ENSMUST00000181447	ENSMUSG00000041261	0.985212	0.000326423	Car8
ENSMUST00000213810	ENSMUSG00000047298	0.985216	0.00032623	Kcnv2
MSTRG.11525.1	ENSMUSG00000094825	0.985219	0.000326094	Gm3194
ENSMUST00000129690	ENSMUSG00000052688	0.985221	0.000326005	Rab7b
ENSMUST00000093950	ENSMUSG00000028068	0.985226	0.000325788	Iqgap3
ENSMUST00000150239	ENSMUSG00000069793	0.985227	0.000325732	Slfn9
ENSMUST00000235045	ENSMUSG00000046805	0.985228	0.000325711	Mpeg1
MSTRG.1090.2	ENSMUSG00000056880	0.985228	0.000325701	Gadl1
ENSMUST00000191663	ENSMUSG00000024521	0.985244	0.000325019	Pmaip1
ENSMUST00000151171	ENSMUSG00000060802	0.985255	0.000324535	B2m
ENSMUST00000232795	ENSMUSG00000019232	0.985259	0.000324356	Etnppl
ENSMUST00000091324	ENSMUSG00000038670	0.985261	0.000324248	Mybpc2
ENSMUST00000129054	ENSMUSG00000038670	0.985261	0.000324248	Mybpc2
ENSMUST00000235045	ENSMUSG00000033880	0.985268	0.000323941	Lgals3bp
ENSMUST00000237033	ENSMUSG00000026177	0.985269	0.000323905	Slc11a1
MSTRG.6130.1	ENSMUSG00000042282	0.98527	0.000323882	Gucy2f
ENSMUST00000235045	ENSMUSG00000040528	0.985271	0.000323836	Milr1
ENSMUST00000191663	ENSMUSG00000031264	0.985275	0.000323642	Btk
ENSMUST00000226794	ENSMUSG00000015852	0.985276	0.000323591	Fcrls
ENSMUST00000197378	ENSMUSG00000016256	0.985276	0.000323586	Ctsz
MSTRG.15544.3	ENSMUSG00000054626	0.985277	0.000323557	Xlr
ENSMUST00000150239	ENSMUSG00000049625	0.985302	0.000322443	Tifab
ENSMUST00000126306	ENSMUSG00000015947	0.985319	0.000321733	Fcgr1
ENSMUST00000156477	ENSMUSG00000024347	0.985324	0.000321476	Psd2
ENSMUST00000235986	ENSMUSG00000070034	0.985325	0.000321439	Sp110
ENSMUST00000155233	ENSMUSG00000025058	0.985336	0.000320966	5430427O19Rik
ENSMUST00000093950	ENSMUSG00000031373	0.985337	0.000320944	Car5b
ENSMUST00000151171	ENSMUSG00000002332	0.985337	0.000320928	Dhrs1
ENSMUST00000212688	ENSMUSG00000051029	0.985343	0.000320662	Serpinb1b
ENSMUST00000155729	ENSMUSG00000005220	0.985352	0.000320257	Corin
ENSMUST00000195326	ENSMUSG00000001123	0.985355	0.000320154	Lgals9
ENSMUST00000228409	ENSMUSG00000074151	0.985355	0.000320144	Nlrc5
ENSMUST00000232795	ENSMUSG00000071714	0.985363	0.000319782	Csf2rb2
ENSMUST00000181338	ENSMUSG00000073555	0.985366	0.000319681	Gm4951
ENSMUST00000128178	ENSMUSG00000037977	0.985366	0.000319659	6430571L13Rik
ENSMUST00000156477	ENSMUSG00000003573	0.985378	0.000319136	Homer3
ENSMUST00000138670	ENSMUSG00000045246	0.985383	0.000318908	Kcng4
ENSMUST00000197378	ENSMUSG00000002325	0.985387	0.000318735	Irf9
MSTRG.17621.3	ENSMUSG00000026395	0.985414	0.000317587	Ptprc
ENSMUST00000034299	ENSMUSG00000101389	0.98542	0.000317298	Ms4a4a
ENSMUST00000191663	ENSMUSG00000020932	0.985431	0.00031683	Gfap
ENSMUST00000181331	ENSMUSG00000074896	0.985464	0.000315387	Ifit3
ENSMUST00000160770	ENSMUSG00000002985	0.985467	0.000315276	Apoe
ENSMUST00000126306	ENSMUSG00000016256	0.985481	0.000314687	Ctsz
ENSMUST00000201831	ENSMUSG00000040264	0.985481	0.000314655	Gbp2b
ENSMUST00000147685	ENSMUSG00000047810	0.985484	0.000314538	Ccdc88b
ENSMUST00000093950	ENSMUSG00000058099	0.985496	0.000314002	Nfam1
ENSMUST00000155729	ENSMUSG00000053930	0.985514	0.000313225	Shisa6
ENSMUST00000197378	ENSMUSG00000004730	0.985517	0.000313136	Adgre1
ENSMUST00000131025	ENSMUSG00000072812	0.985518	0.000313075	Ahnak2
ENSMUST00000212899	ENSMUSG00000027009	0.985527	0.000312677	Itga4
ENSMUST00000126652	ENSMUSG00000022468	0.98553	0.000312564	Endou
ENSMUST00000153104	ENSMUSG00000070031	0.98553	0.000312552	Sp140
ENSMUST00000131025	ENSMUSG00000040164	0.985536	0.000312308	Kcns1
ENSMUST00000148530	ENSMUSG00000022831	0.985539	0.000312184	Hcls1
MSTRG.9203.4	ENSMUSG00000025351	0.985544	0.000311952	Cd63
ENSMUST00000209402	ENSMUSG00000030148	0.985546	0.000311874	Clec4a2
ENSMUST00000232795	ENSMUSG00000026786	0.985549	0.000311722	Apbb1ip
ENSMUST00000226023	ENSMUSG00000046718	0.985551	0.000311657	Bst2
ENSMUST00000156678	ENSMUSG00000026981	0.985553	0.000311552	Il1rn
ENSMUST00000226794	ENSMUSG00000073490	0.985554	0.000311531	Ifi207
ENSMUST00000031975	ENSMUSG00000025017	0.985554	0.000311515	Pik3ap1
ENSMUST00000034299	ENSMUSG00000059883	0.985559	0.000311296	Irak4
ENSMUST00000232958	ENSMUSG00000026480	0.985561	0.00031124	Ncf2
ENSMUST00000230845	ENSMUSG00000079491	0.985561	0.000311211	H2-T10
ENSMUST00000129661	ENSMUSG00000031448	0.985567	0.000310978	Adprhl1
ENSMUST00000148545	ENSMUSG00000044080	0.985589	0.000310008	S100a1
ENSMUST00000142927	ENSMUSG00000028327	0.98559	0.000309975	Stra6l
ENSMUST00000093950	ENSMUSG00000028989	0.985595	0.000309743	Angptl7
ENSMUST00000233570	ENSMUSG00000030786	0.985596	0.000309706	Itgam
ENSMUST00000197378	ENSMUSG00000079339	0.985601	0.000309496	Ifit1bl1
MSTRG.17621.3	ENSMUSG00000004707	0.985605	0.000309326	Ly9
ENSMUST00000148530	ENSMUSG00000032530	0.985608	0.000309198	Lyzl4
ENSMUST00000195685	ENSMUSG00000024164	0.985618	0.000308786	C3
ENSMUST00000226794	ENSMUSG00000031662	0.985627	0.000308394	Snx20
MSTRG.20510.3	ENSMUSG00000022237	0.985635	0.000308042	Ankrd33b
ENSMUST00000172904	ENSMUSG00000001751	0.985639	0.000307877	Naglu
ENSMUST00000034299	ENSMUSG00000026303	0.985646	0.000307581	Mlph
ENSMUST00000238676	ENSMUSG00000043740	0.98565	0.000307415	B430306N03Rik
ENSMUST00000128663	ENSMUSG00000002930	0.98565	0.000307404	Ppp1r17
ENSMUST00000235045	ENSMUSG00000018774	0.985662	0.000306889	Cd68
ENSMUST00000235045	ENSMUSG00000024210	0.985662	0.000306885	Ip6k3
ENSMUST00000166109	ENSMUSG00000054520	0.985673	0.000306406	Sh3bp2
ENSMUST00000132111	ENSMUSG00000020848	0.985683	0.000305978	Doc2b
ENSMUST00000150239	ENSMUSG00000020901	0.98569	0.000305711	Pik3r5
ENSMUST00000126572	ENSMUSG00000037541	0.985692	0.000305598	Shank2
ENSMUST00000139701	ENSMUSG00000029321	0.985697	0.000305389	Slc10a6
ENSMUST00000131025	ENSMUSG00000101389	0.985698	0.000305343	Ms4a4a
ENSMUST00000237033	ENSMUSG00000025355	0.985719	0.000304451	Mmp19
ENSMUST00000181331	ENSMUSG00000026956	0.985738	0.000303667	Uap1l1
ENSMUST00000147685	ENSMUSG00000075588	0.985753	0.000303013	Hoxb2
ENSMUST00000131025	ENSMUSG00000024672	0.985754	0.000302982	Ms4a7
ENSMUST00000160770	ENSMUSG00000050708	0.985755	0.000302931	Ftl1
ENSMUST00000148545	ENSMUSG00000027995	0.985758	0.000302787	Tlr2
ENSMUST00000230845	ENSMUSG00000060131	0.98576	0.000302711	Atp8b4
MSTRG.20510.3	ENSMUSG00000032502	0.985766	0.000302472	Stac
ENSMUST00000235986	ENSMUSG00000079415	0.985776	0.00030205	Cntf
ENSMUST00000232958	ENSMUSG00000036908	0.985778	0.000301981	Unc93b1
ENSMUST00000204275	ENSMUSG00000067586	0.985789	0.000301495	S1pr3
ENSMUST00000147685	ENSMUSG00000016496	0.98579	0.000301453	Cd274
ENSMUST00000181331	ENSMUSG00000042286	0.985794	0.000301289	Stab1
ENSMUST00000155384	ENSMUSG00000027848	0.985795	0.000301234	Olfml3
MSTRG.13285.1	ENSMUSG00000003573	0.985802	0.000300938	Homer3
ENSMUST00000147685	ENSMUSG00000028362	0.985807	0.000300735	Tnfsf8
ENSMUST00000034299	ENSMUSG00000026956	0.985812	0.000300514	Uap1l1
ENSMUST00000129690	ENSMUSG00000009376	0.985825	0.000299958	Met
ENSMUST00000031975	ENSMUSG00000028864	0.985837	0.000299464	Hgf
MSTRG.13285.1	ENSMUSG00000054901	0.985841	0.000299281	Arhgef33
ENSMUST00000166109	ENSMUSG00000041515	0.985845	0.000299126	Irf8
ENSMUST00000209402	ENSMUSG00000033355	0.985857	0.000298631	Rtp4
MSTRG.9203.4	ENSMUSG00000063234	0.985864	0.000298332	Gpr84
ENSMUST00000117870	ENSMUSG00000000394	0.985878	0.000297746	Gcg
ENSMUST00000147685	ENSMUSG00000042622	0.985882	0.000297576	Maff
ENSMUST00000031975	ENSMUSG00000056737	0.985883	0.000297521	Capg
ENSMUST00000148530	ENSMUSG00000030789	0.985887	0.000297372	Itgax
ENSMUST00000160770	ENSMUSG00000033685	0.985887	0.000297371	Ucp2
ENSMUST00000156477	ENSMUSG00000051067	0.985896	0.000296974	Lingo3
ENSMUST00000150330	ENSMUSG00000071342	0.985906	0.000296546	Lsmem1
ENSMUST00000224036	ENSMUSG00000034265	0.985914	0.000296207	Zdhhc14
ENSMUST00000151171	ENSMUSG00000059326	0.985923	0.000295831	Csf2ra
ENSMUST00000129690	ENSMUSG00000005087	0.985927	0.000295663	Cd44
ENSMUST00000224036	ENSMUSG00000004630	0.985941	0.000295093	Pcp2
ENSMUST00000166109	ENSMUSG00000034459	0.985954	0.000294535	Ifit1
ENSMUST00000156477	ENSMUSG00000036766	0.985967	0.000293994	Dner
ENSMUST00000201831	ENSMUSG00000029925	0.985977	0.000293568	Tbxas1
ENSMUST00000031975	ENSMUSG00000024737	0.985982	0.000293395	Slc15a3
MSTRG.5832.1	ENSMUSG00000031883	0.985983	0.000293348	Car7
ENSMUST00000126652	ENSMUSG00000062488	0.986003	0.000292503	Ifit3b
ENSMUST00000128836	ENSMUSG00000056737	0.986007	0.000292329	Capg
ENSMUST00000235045	ENSMUSG00000021665	0.986019	0.000291856	Hexb
ENSMUST00000235045	ENSMUSG00000040747	0.986022	0.000291694	Cd53
MSTRG.13285.1	ENSMUSG00000095595	0.986043	0.000290835	Fam177a
ENSMUST00000147151	ENSMUSG00000020120	0.98605	0.000290533	Plek
ENSMUST00000235045	ENSMUSG00000034947	0.986056	0.000290302	Tmem106a
ENSMUST00000128836	ENSMUSG00000021998	0.986057	0.000290274	Lcp1
ENSMUST00000138670	ENSMUSG00000070867	0.986058	0.000290206	Trabd2b
ENSMUST00000034299	ENSMUSG00000000244	0.986064	0.000289945	Tspan32
ENSMUST00000049922	ENSMUSG00000040312	0.986066	0.000289901	Cchcr1
ENSMUST00000097597	ENSMUSG00000018927	0.986072	0.000289617	Ccl6
ENSMUST00000126652	ENSMUSG00000021665	0.986074	0.000289537	Hexb
ENSMUST00000151171	ENSMUSG00000023992	0.986083	0.000289177	Trem2
ENSMUST00000181447	ENSMUSG00000073542	0.986101	0.00028844	Cep76
ENSMUST00000147685	ENSMUSG00000015947	0.986101	0.000288425	Fcgr1
ENSMUST00000195685	ENSMUSG00000019232	0.986104	0.000288306	Etnppl
ENSMUST00000150367	ENSMUSG00000015852	0.986111	0.000287999	Fcrls
ENSMUST00000191663	ENSMUSG00000005413	0.986113	0.00028795	Hmox1
ENSMUST00000128022	ENSMUSG00000041827	0.986121	0.000287598	Oasl1
ENSMUST00000191663	ENSMUSG00000115483	0.986121	0.000287587	Gm9732
ENSMUST00000156477	ENSMUSG00000031955	0.986122	0.000287578	Bcar1
ENSMUST00000199631	ENSMUSG00000019966	0.986136	0.000286975	Kitl
ENSMUST00000147685	ENSMUSG00000022831	0.986142	0.000286756	Hcls1
MSTRG.15756.2	ENSMUSG00000027208	0.986154	0.000286224	Fgf7
MSTRG.1857.1	ENSMUSG00000000562	0.986162	0.00028591	Adora3
ENSMUST00000224734	ENSMUSG00000056648	0.986165	0.000285791	Hoxb8
ENSMUST00000128836	ENSMUSG00000020143	0.986167	0.000285686	Dock2
ENSMUST00000139218	ENSMUSG00000041476	0.98617	0.000285594	Smpx
ENSMUST00000156678	ENSMUSG00000032530	0.986174	0.000285433	Lyzl4
ENSMUST00000221818	ENSMUSG00000032265	0.986175	0.000285387	Tent5a
ENSMUST00000155729	ENSMUSG00000041476	0.986176	0.000285345	Smpx
ENSMUST00000122983	ENSMUSG00000056071	0.98618	0.000285176	S100a9
ENSMUST00000126306	ENSMUSG00000024300	0.986186	0.000284916	Myo1f
ENSMUST00000222813	ENSMUSG00000025017	0.986194	0.000284598	Pik3ap1
ENSMUST00000201831	ENSMUSG00000028927	0.986201	0.000284304	Padi2
ENSMUST00000226794	ENSMUSG00000034579	0.986203	0.000284225	Pla2g3
ENSMUST00000136359	ENSMUSG00000041707	0.986212	0.000283855	Tmem273
ENSMUST00000196946	ENSMUSG00000043289	0.986213	0.000283817	Mei4
ENSMUST00000235986	ENSMUSG00000022218	0.986215	0.00028375	Tgm1
ENSMUST00000226794	ENSMUSG00000056888	0.986226	0.000283264	Glipr1
ENSMUST00000208302	ENSMUSG00000076617	0.986229	0.000283151	Ighm
ENSMUST00000126306	ENSMUSG00000053063	0.986231	0.00028309	Clec12a
ENSMUST00000191663	ENSMUSG00000068699	0.986235	0.000282905	Flnc
ENSMUST00000156678	ENSMUSG00000023992	0.986248	0.000282365	Trem2
ENSMUST00000226794	ENSMUSG00000029925	0.986249	0.000282324	Tbxas1
ENSMUST00000131025	ENSMUSG00000002985	0.986253	0.000282154	Apoe
ENSMUST00000134019	ENSMUSG00000048120	0.986255	0.000282074	Entpd1
ENSMUST00000197378	ENSMUSG00000007891	0.986259	0.000281934	Ctsd
ENSMUST00000093950	ENSMUSG00000005413	0.986263	0.000281762	Hmox1
ENSMUST00000146160	ENSMUSG00000010825	0.986278	0.000281157	Grid2ip
ENSMUST00000181307	ENSMUSG00000093938	0.986282	0.000280969	Evi2b
ENSMUST00000132113	ENSMUSG00000029417	0.986287	0.000280786	Cxcl9
ENSMUST00000156036	ENSMUSG00000031642	0.98629	0.00028064	Sh3rf1
ENSMUST00000166109	ENSMUSG00000028037	0.986293	0.000280545	Ifi44
ENSMUST00000151171	ENSMUSG00000021998	0.986299	0.000280308	Lcp1
ENSMUST00000181338	ENSMUSG00000070031	0.9863	0.000280267	Sp140
ENSMUST00000147685	ENSMUSG00000056880	0.986305	0.000280034	Gadl1
ENSMUST00000233570	ENSMUSG00000037731	0.986307	0.000279967	Themis2
MSTRG.17621.3	ENSMUSG00000047180	0.986312	0.000279763	Neurl3
ENSMUST00000155729	ENSMUSG00000036452	0.986322	0.000279343	Arhgap26
ENSMUST00000126652	ENSMUSG00000053835	0.986324	0.000279266	H2-T24
ENSMUST00000232958	ENSMUSG00000002985	0.986341	0.000278589	Apoe
ENSMUST00000191663	ENSMUSG00000009376	0.986345	0.000278435	Met
ENSMUST00000147151	ENSMUSG00000037860	0.986348	0.000278312	Aim2
ENSMUST00000031975	ENSMUSG00000027015	0.986358	0.00027787	Cybrd1
ENSMUST00000212688	ENSMUSG00000095295	0.986369	0.00027744	Gm3488
ENSMUST00000150239	ENSMUSG00000020101	0.986373	0.000277284	Vsir
ENSMUST00000148530	ENSMUSG00000090124	0.986374	0.000277218	Ugt1a7c
ENSMUST00000156678	ENSMUSG00000031387	0.986389	0.000276635	Renbp
ENSMUST00000226794	ENSMUSG00000029304	0.986401	0.000276153	Spp1
MSTRG.13285.1	ENSMUSG00000036452	0.986402	0.000276093	Arhgap26
ENSMUST00000197378	ENSMUSG00000017760	0.986413	0.000275639	Ctsa
ENSMUST00000181447	ENSMUSG00000039629	0.986417	0.000275481	Strip2
ENSMUST00000126306	ENSMUSG00000058715	0.986418	0.000275453	Fcer1g
ENSMUST00000034299	ENSMUSG00000079293	0.986427	0.000275092	Clec7a
ENSMUST00000187555	ENSMUSG00000094066	0.986437	0.000274698	Fam205a2
ENSMUST00000126306	ENSMUSG00000056215	0.986452	0.000274061	Lrguk
ENSMUST00000222813	ENSMUSG00000062585	0.98646	0.000273774	Cnr2
MSTRG.13285.1	ENSMUSG00000027861	0.986462	0.000273667	Casq2
ENSMUST00000156036	ENSMUSG00000052234	0.986473	0.000273241	Epx
ENSMUST00000181045	ENSMUSG00000072596	0.986481	0.000272928	Ear2
ENSMUST00000126306	ENSMUSG00000048865	0.98649	0.000272546	Arhgap30
ENSMUST00000150367	ENSMUSG00000004730	0.986493	0.000272424	Adgre1
ENSMUST00000031975	ENSMUSG00000060802	0.986496	0.000272308	B2m
ENSMUST00000226794	ENSMUSG00000033880	0.986501	0.000272117	Lgals3bp
MSTRG.17900.1	ENSMUSG00000015852	0.986503	0.000272019	Fcrls
ENSMUST00000146118	ENSMUSG00000027718	0.986508	0.000271816	Il21
ENSMUST00000130421	ENSMUSG00000005413	0.986523	0.000271203	Hmox1
ENSMUST00000160770	ENSMUSG00000059883	0.986529	0.000270981	Irak4
ENSMUST00000161404	ENSMUSG00000026622	0.986535	0.00027074	Nek2
ENSMUST00000031975	ENSMUSG00000006519	0.986536	0.000270683	Cyba
ENSMUST00000131025	ENSMUSG00000035121	0.986546	0.000270287	Neil2
MSTRG.15756.2	ENSMUSG00000039629	0.986551	0.000270106	Strip2
[truncated: 1,320 more rows]
